# Supplementary material for: Light in, sound keys out: photoacoustic PUFs from stochastic nanocomposites
Source: Nat Commun. 2025 Aug 8;16:7323. doi: 10.1038/s41467-025-62747-1 (PMC12334560; doi:10.1038/s41467-025-62747-1)
Supplement: Supplementary file 3 — Source Data [file 41467_2025_62747_MOESM3_ESM.zip]

Archive with 27 entries (21 files):
- Source Data/
- Source Data/Supplementary Figure 20/
- Source Data/Supplementary Figure 20/Coding.m
- Source Data/Supplementary Figure 20/#2_30kHz_M_pixel_data_bitpattern.png
- Source Data/Supplementary Figure 20/#2_40kHz_M_pixel_data_bitpattern.png
- Source Data/Supplementary Figure 20/Control #2_20kHz_M_pixel_data_bitpattern.png
- Source Data/Source data for figures.xlsx
- Source Data/Supplementary Figure 21/
- Source Data/Supplementary Figure 21/Coding.m
- Source Data/Supplementary Figure 21/Control sample.png
- Source Data/Supplementary Figure 21/After bending.png
- Source Data/Supplementary Figure 22/
- Source Data/Supplementary Figure 22/Coding.m
- Source Data/Supplementary Figure 22/40.tif
- Source Data/Supplementary Figure 22/50.tif
- Source Data/Supplementary Figure 22/control 36.5.tif
- Source Data/Supplementary Figure 23/
- Source Data/Supplementary Figure 23/Coding2.m
- Source Data/Supplementary Figure 23/Control.png
- Source Data/Supplementary Figure 23/Subsequent2.png
- Source Data/Supplementary Figure 23/Subsequent3.png
- Source Data/Supplementary Figure 23/Coding.m
- Source Data/Supplementary Figure 23/Subsequent1.png
- Source Data/Supplementary Figure 25/
- Source Data/Supplementary Figure 25/Coding.m
- Source Data/Supplementary Figure 25/control.png
- Source Data/Supplementary Figure 25/with acoustic noise.png
