# Supplementary material for: Light in, sound keys out: photoacoustic PUFs from stochastic nanocomposites
Source: Nat Commun. 2025 Aug 8;16:7323. doi: 10.1038/s41467-025-62747-1 (PMC12334560; doi:10.1038/s41467-025-62747-1)
Supplement: Supplementary file 3 — Source Data [file 41467_2025_62747_MOESM3_ESM.zip › Source Data/Supplementary Figure 20/Coding.m]

function PUF_Analyzer_WithHeatmap()
    scriptName = mfilename;
    resultFolder = fullfile(pwd, [scriptName '_results']);
    if ~exist(resultFolder, 'dir')
        mkdir(resultFolder);
    end

    folderPath = uigetdir(pwd, 'Select folder with binary PUF images');
    if folderPath == 0
        disp('No folder selected. Exiting.');
        return;
    end

    exts = {'*.png','*.jpg','*.jpeg','*.bmp'};
    files = [];
    for i = 1:numel(exts)
        files = [files; dir(fullfile(folderPath, exts{i}))];
    end
    if isempty(files)
        error('No image files found.');
    end

    refIdx = find(contains(lower({files.name}), 'control'), 1);
    if isempty(refIdx)
        error('No reference image containing "control" found.');
    end
    refPath = fullfile(folderPath, files(refIdx).name);
    refImg = preprocessBinaryImage(imread(refPath));

    numFiles = numel(files);
    allNames = strings(numFiles, 1);
    allBits = cell(numFiles, 1);
    simToControl = zeros(numFiles,1);
    fomTable = [];

    for i = 1:numFiles
        imgName = erase(files(i).name, {'.png','.jpg','.jpeg','.bmp'});
        allNames(i) = imgName;
        imgPath = fullfile(folderPath, files(i).name);
        img = preprocessBinaryImage(imread(imgPath));
        allBits{i} = img;

        sim = sum(img(:) == refImg(:)) / numel(refImg) * 100;
        simToControl(i) = sim;

        [avgHD, avgEntropy, avgUniformity] = computeFOM(img);
        T = table(sim, avgHD, avgEntropy, avgUniformity, ...
            'VariableNames', {'SimilarityToControl','IntraHD','Entropy','Uniformity'});
        writetable(T, fullfile(resultFolder, imgName + "_metrics.csv"));
        fomTable = [fomTable; T];  

        imwrite(~uint8(img)*255, fullfile(resultFolder, imgName + "_bit.png"));
    end


    fomTable = addvars(fomTable, allNames, 'Before', 1, 'NewVariableNames', 'Name');
    writetable(fomTable, fullfile(resultFolder, "All_Metrics.csv"));


    fig1 = figure('Visible','off');
    bar(simToControl);
    set(gca, 'xtick', 1:numFiles, 'xticklabel', allNames, 'xticklabelrotation', 45);
    ylabel('Similarity to Control (%)');
    title('Similarity to Control');
    saveas(fig1, fullfile(resultFolder, "SimilarityToControl_Bar.png"));
    close(fig1);


    simMatrix = NaN(numFiles);
    for i = 1:numFiles
        for j = 1:numFiles
            if i ~= j
                A = allBits{i};
                B = allBits{j};
                simMatrix(i,j) = sum(A(:) == B(:)) / numel(A) * 100;
            else
                simMatrix(i,j) = 100;
            end
        end
    end

    fig2 = figure('Visible','off');
    heatmap(allNames, allNames, simMatrix, 'ColorLimits', [0 100]);
    title('Pairwise Bit Similarity (%)');
    saveas(fig2, fullfile(resultFolder, "PairwiseSimilarity_Heatmap.png"));
    close(fig2);

    disp("✅ All results including heatmaps saved.");
end

function bin = preprocessBinaryImage(img)
    if size(img,3) == 3
        img = rgb2gray(img);
    end
    img = im2double(img);
    bin = img > 0;
end

function [avgHD, avgEntropy, avgUniformity] = computeFOM(bitMatrix)
    [rowCount, colCount] = size(bitMatrix);
    hdVals = zeros(nchoosek(rowCount,2),1);
    idx = 1;
    for i = 1:rowCount
        for j = i+1:rowCount
            hdVals(idx) = sum(bitMatrix(i,:) ~= bitMatrix(j,:)) / colCount * 100;
            idx = idx + 1;
        end
    end

    entropies = zeros(rowCount,1);
    uniformities = zeros(rowCount,1);
    for i = 1:rowCount
        onesCount = sum(bitMatrix(i,:));
        p1 = onesCount / colCount;
        p0 = 1 - p1;
        if p0 > 0 && p1 > 0
            entropies(i) = - (p0*log2(p0) + p1*log2(p1));
        end
        uniformities(i) = p1 * 100;
    end

    avgHD = mean(hdVals);
    avgEntropy = mean(entropies);
    avgUniformity = mean(uniformities);
end
