# Supplementary material for: Light in, sound keys out: photoacoustic PUFs from stochastic nanocomposites
Source: Nat Commun. 2025 Aug 8;16:7323. doi: 10.1038/s41467-025-62747-1 (PMC12334560; doi:10.1038/s41467-025-62747-1)
Supplement: Supplementary file 3 — Source Data [file 41467_2025_62747_MOESM3_ESM.zip › Source Data/Source data for figures.xlsx]

## Sheet: Fig.3e
	Inter-HD, Frequency of occurrence
	Pattern#	Pattern#	Pattern#	Pattern#	Pattern#	Pattern#	Pattern#	Pattern#	Pattern#	Pattern#
Bins	1	2	3	4	5	6	7	8	9	10
2.5	0	0	0	0	0	0	0	0	0	0
7.5	0	0	0	0	0	0	0	0	0	0
12.5	0	0	0	0	0	0	0	0	0	0
17.5	0	0	0	0	0	0	0	0	0	0
22.5	0	0	0	0	0	0	0	0	0	0
27.5	0	0	0	0	0	0	0	0	0	0
32.5	0.012	0.024	0.02823	0.02	0.03226	0	0.01205	0.02008	0.06557	0.004
37.5	0.068	0.06	0.06048	0.076	0.17742	0.012	0.06426	0.08032	0.06967	0.048
42.5	0.18	0.132	0.19758	0.168	0.28629	0.164	0.15261	0.16867	0.15984	0.208
47.5	0.272	0.224	0.22984	0.288	0.25403	0.384	0.27711	0.249	0.17213	0.196
52.5	0.236	0.34	0.20968	0.248	0.18548	0.264	0.26506	0.25703	0.17213	0.312
57.5	0.156	0.18	0.13306	0.08	0.02823	0.12	0.16064	0.14859	0.20902	0.184
62.5	0.068	0.04	0.09677	0.064	0.02823	0.032	0.04819	0.06426	0.10656	0.04
67.5	0.008	0	0.02823	0.044	0.00806	0.016	0.01606	0.01205	0.04098	0.008
72.5	0	0	0.01613	0.012	0	0.008	0.00402	0	0.0041	0
77.5	0	0	0	0	0	0	0	0	0	0
82.5	0	0	0	0	0	0	0	0	0	0
87.5	0	0	0	0	0	0	0	0	0	0
92.5	0	0	0	0	0	0	0	0	0	0
97.5	0	0	0	0	0	0	0	0	0	0

## Sheet: Fig.3f
	Bit-uniformity, Frequency of occurrence
	Pattern#	Pattern#	Pattern#	Pattern#	Pattern#	Pattern#	Pattern#	Pattern#	Pattern#	Pattern#
Bins	1	2	3	4	5	6	7	8	9	10
2.5	0	0	0	0	0	0	0	0	0	0
7.5	0	0	0	0	0	0	0	0	0	0
12.5	0	0	0	0	0	0	0	0	0	0
17.5	0	0	0	0	0	0	0	0	0	0
22.5	0	0	0	0	0	0	0	0	0	0
27.5	0	0	0	0	0	0	0	0	0	0
32.5	0.00893	0.00705	0.01313	0.01313	0.00946	0.00621	0.01405	0.0103	0.00731	0.01092
37.5	0.027	0.02343	0.03496	0.03496	0.03743	0.02656	0.05428	0.03641	0.0234	0.03888
42.5	0.13837	0.1329	0.13672	0.13672	0.17256	0.14465	0.18902	0.1614	0.13012	0.15905
47.5	0.32925	0.33139	0.29278	0.29278	0.31862	0.32792	0.30399	0.30576	0.32305	0.30134
52.5	0.34704	0.36425	0.32942	0.32942	0.31516	0.34332	0.2885	0.31443	0.36078	0.32226
57.5	0.1258	0.12442	0.15256	0.15256	0.11824	0.12882	0.11925	0.13722	0.13135	0.13486
62.5	0.02293	0.01619	0.03722	0.03722	0.02654	0.02188	0.0282	0.03188	0.02294	0.03067
67.5	0.000684039	0.000357526	0.00301	0.00301	0.00192	0.000650111	0.00255	0.00254	0.000974912	0.00196
72.5	0	0	0.000196431	0.000196431	6.52167e-05	0	0.000163399	6.51869e-05	6.49942e-05	6.51827e-05
77.5	0	0	0	0	0	0	0	0	0	0
82.5	0	0	0	0	0	0	0	0	0	0
87.5	0	0	0	0	0	0	0	0	0	0
92.5	0	0	0	0	0	0	0	0	0	0
97.5	0	0	0	0	0	0	0	0	0	0

## Sheet: Fig.3g
PUFs	Average Entropy
#
1	0.98653
2	0.98736
3	0.9783
4	0.98129
5	0.98011
6	0.99023
7	0.98555
8	0.98454
9	0.97257
10	0.98777

## Sheet: Fig.3h
Bit-aliasing
%
Pattern #1 to #10
30
50
30
30
30
30
40
40
10
20
30
30
60
60
50
40
40
60
50
60
70
70
50
90
80
60
60
40
60
60
70
50
60
40
50
50
50
60
60
40
80
90
80
60
60
70
70
50
60
40
50
40
60
70
70
50
40
50
40
60
70
80
80
50
90
70
80
40
70
60
60
60
80
90
60
40
40
50
50
60
40
40
40
60
50
40
50
50
40
40
40
60
60
50
60
60
70
60
50
50
70
80
70
50
20
30
50
60
50
50
40
60
40
50
40
40
60
70
60
50
30
50
50
30
30
50
40
20
20
30
40
40
40
40
30
20
20
40
60
50
40
60
50
60
70
70
70
50
50
40
30
30
30
50
50
40
70
60
40
50
60
50
30
40
40
30
20
30
30
40
50
50
30
50
50
70
80
80
90
60
30
30
30
60
60
50
50
50
60
60
50
40
40
60
50
50
50
60
60
40
50
60
60
40
50
50
40
50
50
60
80
70
50
30
40
40
50
60
60
60
60
60
50
40
40
50
30
0
20
20
50
40
50
40
70
50
40
20
40
30
30
20
30
20
20
20
30
40
40
30
20
40
50
20
20
20
30
30
10
20
10
20
50
60
70
60
60
40
60
50
60
60
60
60
70
60
50
40
60
60
60
60
40
50
60
50
60
70
60
60
70
70
70
60
40
60
60
40
40
40
50
70
70
80
80
50
60
50
40
60
70
80
60
70
50
60
60
60
70
70
50
70
70
80
60
30
50
40
50
70
60
50
40
60
70
50
50
50
40
40
30
60
60
70
50
70
70
70
50
60
80
80
60
50
20
30
30
30
60
70
50
40
50
40
40
40
60
60
50
60
50
60
50
30
40
30
40
30
30
40
40
50
50
50
30
30
40
30
40
60
40
40
50
50
70
60
60
50
60
50
50
40
30
40
50
50
40
60
40
50
50
60
60
60
50
40
50
30
40
60
60
30
50
50
50
70
70
80
80
60
30
20
40
40
60
50
30
50
70
80
60
50
50
70
50
50
50
60
60
50
60
70
70
60
60
40
50
40
40
60
60
70
90
70
50
30
40
60
60
50
60
50
50
60
60
40
30
20
30
70
50
60
40
30
50
60
30
40
40
30
30
20
20
20
10
10
0
10
40
50
40
30
40
40
70
50
20
30
30
30
40
20
40
60
60
70
50
70
70
70
50
70
40
70
80
70
50
60
50
40
40
60
50
50
60
50
70
70
70
60
50
60
70
70
60
50
30
40
40
50
60
70
60
70
80
40
50
60
50
70
70
70
70
60
40
50
60
70
60
60
60
70
70
70
70
70
60
50
60
60
50
50
50
40
60
60
60
30
40
60
60
70
60
50
60
70
60
70
70
60
60
60
70
60
30
20
30
50
70
50
60
40
40
30
30
40
70
60
60
50
50
40
20
50
40
30
30
50
50
60
70
50
50
40
30
50
30
50
20
50
50
50
50
50
80
60
50
50
40
50
80
60
60
30
50
30
50
50
40
40
60
70
60
50
50
30
50
50
40
60
60
40
40
50
70
70
80
90
80
40
30
40
50
50
60
90
70
50
70
70
40
50
60
60
50
50
40
50
60
60
50
50
60
50
50
40
60
60
80
60
80
80
80
60
40
30
40
50
60
70
50
40
40
40
50
40
30
30
30
70
70
50
40
30
30
40
40
50
50
40
30
20
20
10
10
0
10
30
30
70
40
30
50
50
70
40
30
40
40
20
30
20
40
30
40
60
60
80
70
60
40
60
50
50
60
40
40
50
40
40
40
30
50
50
30
50
50
70
80
90
50
70
60
60
60
40
30
50
50
50
60
70
60
70
60
50
50
50
50
50
60
60
60
70
40
40
60
40
40
60
50
50
60
90
70
70
60
40
40
50
60
40
60
60
60
50
30
30
60
70
70
70
60
40
50
70
60
60
70
50
40
40
70
60
30
10
40
50
60
60
50
30
60
30
20
40
80
80
60
50
50
40
30
40
60
40
50
50
50
50
60
60
30
50
30
30
30
40
30
50
60
50
40
60
50
60
40
40
40
40
50
50
50
60
40
40
50
50
40
50
50
60
60
60
50
50
50
70
50
50
60
30
20
40
60
70
70
80
50
40
40
50
70
70
80
80
80
50
50
60
40
40
70
70
70
60
50
50
50
40
50
50
40
40
40
70
70
70
80
80
80
80
40
80
50
20
70
60
70
70
70
40
40
60
40
60
40
30
60
60
60
70
40
30
50
30
40
40
30
30
30
20
20
10
20
10
20
30
70
70
40
50
50
50
60
40
20
30
20
20
20
20
10
20
40
50
40
50
70
50
70
40
40
50
50
40
40
40
50
20
30
40
40
60
40
40
40
40
40
50
40
40
60
40
40
40
40
60
70
60
70
70
60
50
70
80
60
50
50
50
30
30
70
60
60
50
40
60
50
50
30
50
50
60
70
80
60
60
70
60
60
50
60
60
50
60
50
40
50
60
70
60
60
50
60
70
80
40
50
60
50
40
40
40
30
30
60
60
60
60
50
50
50
40
30
60
60
50
60
60
30
50
40
20
40
50
50
40
50
50
50
50
30
30
30
20
40
30
60
60
50
40
40
60
60
50
50
30
20
30
30
40
50
60
60
30
70
70
40
60
60
70
60
60
60
60
60
80
90
60
60
40
40
50
40
60
70
60
60
50
60
60
70
70
80
90
90
50
60
50
60
30
70
80
70
70
60
60
40
40
40
50
40
40
60
60
80
80
70
70
70
70
60
40
30
40
50
40
70
60
60
40
50
40
50
50
60
40
50
60
60
50
40
60
70
60
30
30
30
30
20
40
30
20
10
20
40
30
70
50
30
60
80
50
40
30
30
10
30
40
20
40
30
30
30
60
50
40
50
60
30
40
40
30
50
50
30
40
40
30
30
30
30
50
50
40
30
40
40
30
30
40
30
40
40
50
40
50
50
60
60
40
60
60
60
60
60
60
50
40
30
40
40
40
40
40
40
40
50
30
40
30
40
50
60
80
70
80
60
40
60
40
50
50
40
60
50
40
40
70
80
70
60
70
60
70
60
40
50
50
30
20
40
40
30
30
50
70
60
70
50
50
40
50
40
60
50
70
70
60
40
50
50
30
10
40
50
40
50
50
50
50
50
40
30
40
30
30
40
40
40
40
50
60
70
70
40
20
30
30
30
40
60
50
60
60
50
60
40
60
50
50
50
50
70
80
70
70
80
60
60
60
40
50
60
70
60
40
40
50
50
60
80
70
80
80
80
70
60
50
60
50
60
50
50
70
70
60
60
60
70
70
40
70
70
60
70
70
70
70
80
60
70
60
50
40
40
50
30
40
50
70
60
80
50
50
40
50
50
50
60
60
40
50
60
60
40
20
30
30
50
60
50
40
40
20
50
60
50
50
30
40
40
40
20
40
40
20
30
20
30
40
30
30
30
40
40
40
30
30
60
70
30
40
40
40
60
60
30
30
30
40
50
50
40
50
40
40
30
50
20
40
30
40
40
30
50
40
50
40
40
50
50
80
80
70
60
70
50
50
50
40
50
30
40
50
40
40
30
30
40
30
40
50
60
70
90
80
70
50
50
40
40
50
50
40
40
30
40
50
70
80
60
60
50
70
80
50
70
60
40
30
30
40
40
40
30
40
60
60
50
60
50
40
40
50
50
60
80
50
50
40
40
40
20
30
30
40
50
40
50
50
40
20
40
40
20
30
20
30
30
40
50
50
50
50
40
30
60
40
40
40
50
50
70
60
50
50
50
60
50
60
50
50
60
80
80
80
70
70
50
50
60
60
60
70
60
60
60
70
70
70
70
90
50
70
60
50
70
50
60
60
50
50
60
70
70
70
80
60
60
60
50
60
80
60
80
70
70
70
80
60
70
60
50
50
60
50
50
50
40
40
40
60
50
40
60
70
50
40
60
40
60
70
70
70
50
50
40
40
50
70
70
40
50
30
50
40
50
50
40
50
40
30
30
30
40
30
20
20
40
50
40
50
40
30
40
40
50
40
40
60
60
50
40
60
60
60
60
50
40
70
60
50
40
50
40
40
30
40
40
40
40
50
40
50
30
30
40
40
40
50
70
70
90
90
60
70
60
60
60
50
30
20
30
40
50
50
50
50
40
50
50
60
50
70
80
80
80
70
40
40
40
40
40
50
40
20
40
50
40
60
60
50
50
60
70
50
40
50
50
40
30
50
60
60
30
60
60
50
50
40
50
40
60
40
60
60
60
40
50
60
50
30
40
20
30
30
60
30
40
60
50
20
40
50
50
40
30
30
50
60
50
50
50
40
60
50
70
60
40
50
50
40
30
40
40
50
40
40
50
50
60
40
70
70
80
70
80
70
80
50
30
50
60
60
70
80
60
60
60
60
60
70
50
70
40
40
60
70
70
60
60
60
60
70
70
70
90
60
50
50
50
60
80
60
70
70
80
70
70
80
60
60
60
50
50
70
70
70
70
50
50
60
70
50
50
60
70
60
60
60
60
60
60
60
50
40
60
50
50
50
70
50
60
70
60
[truncated: 60,503 more rows]

## Sheet: Fig.3i
1	-0.00752	0.00303	0.01349	-0.00263	-0.00407	-0.01986	-0.00447	-0.00267	-0.00295
-0.00752	1	-0.01018	-0.01197	0.00816	-0.01005	-0.00394	0.00762	0.00032	0.000544
0.00303	-0.01018	1	-0.01249	-0.01006	-0.000705882	-0.02391	0.02482	-0.0233	-0.02058
0.01349	-0.01197	-0.01249	1	0.00794	0.01158	-0.00299	0.000707667	-0.0075	-0.02768
-0.00263	0.00816	-0.01006	0.00794	1	0.02979	-0.00043643	0.02192	-0.0095	-0.01077
-0.00407	-0.01005	-0.000705882	0.01158	0.02979	1	0.00361	-0.00308	-0.00135	-0.0056
-0.01986	-0.00394	-0.02391	-0.00299	-0.00043643	0.00361	1	-0.00223	-0.02243	0.000446329
-0.00447	0.00762	0.02482	0.000707667	0.02192	-0.00308	-0.00223	1	0.0126	-0.0058
-0.00267	0.00032	-0.0233	-0.0075	-0.0095	-0.00135	-0.02243	0.0126	1	-0.00502
-0.00295	0.000544	-0.02058	-0.02768	-0.01077	-0.0056	0.000446329	-0.0058	-0.00502	1

## Sheet: Fig.3j
1	0.91813	0.92278	0.91304	0.91347	0.91891	0.9028	0.91682	0.9184	0.91986	0.91325	0.92323	0.92598	0.91634	0.91712	0.91054	0.90368	0.90474	0.90832	0.90565	0.90362	0.8961	0.90606	0.90013	0.92128	0.9163	0.91408	0.91666	0.91674	0.91589	0.91459	0.91686	0.91454	0.91005	0.91445	0.91722	0.91666	0.91586	0.90288	0.90651	0.9041	0.90165	0.8916	0.88274	0.89426	0.90659	0.90595	0.91598	0.91018	0.9092
0.91813	1	0.91966	0.90486	0.91128	0.91557	0.90336	0.91402	0.91518	0.91578	0.91013	0.9181	0.92078	0.91542	0.91394	0.90922	0.89982	0.90261	0.90715	0.90637	0.90053	0.89586	0.90038	0.90123	0.90699	0.91354	0.9069	0.90835	0.91054	0.91008	0.90872	0.90885	0.90989	0.90536	0.90534	0.91051	0.90669	0.90877	0.89774	0.90166	0.8988	0.89536	0.88179	0.88256	0.88877	0.9012	0.89886	0.90896	0.90414	0.9008
0.92278	0.91966	1	0.90926	0.91078	0.91734	0.90363	0.91483	0.92086	0.9156	0.91142	0.91856	0.92314	0.91598	0.91504	0.91314	0.90422	0.90384	0.908	0.90699	0.9041	0.89632	0.90581	0.90442	0.91245	0.91579	0.91162	0.91394	0.91306	0.9115	0.9145	0.91456	0.91134	0.90675	0.91163	0.9143	0.91157	0.91208	0.90189	0.9045	0.90029	0.89842	0.88443	0.8828	0.89557	0.90602	0.9023	0.91186	0.90419	0.90846
0.91304	0.90486	0.90926	1	0.90306	0.90654	0.89309	0.90291	0.90526	0.90579	0.90424	0.91144	0.91493	0.90608	0.90626	0.89949	0.89432	0.89179	0.89746	0.89408	0.89144	0.8868	0.892	0.88952	0.89886	0.90234	0.90082	0.90298	0.90021	0.89987	0.89771	0.89886	0.90096	0.89624	0.89606	0.9021	0.8992	0.89862	0.88706	0.89101	0.88642	0.88774	0.87114	0.87018	0.88131	0.89102	0.89406	0.89888	0.89403	0.89213
0.91347	0.91128	0.91078	0.90306	1	0.9128	0.90629	0.91611	0.91066	0.91989	0.90854	0.9191	0.9192	0.91848	0.91536	0.906	0.89763	0.90275	0.90874	0.90686	0.8975	0.89437	0.89678	0.89882	0.90624	0.91096	0.89939	0.90219	0.91149	0.90901	0.90166	0.90301	0.90789	0.90538	0.8995	0.90733	0.90149	0.906	0.89066	0.89771	0.89757	0.89288	0.8828	0.88242	0.88206	0.89798	0.8936	0.90693	0.91002	0.89253
0.91891	0.91557	0.91734	0.90654	0.9128	1	0.90312	0.9148	0.9168	0.91682	0.91395	0.92006	0.9241	0.91634	0.91584	0.90834	0.90227	0.90262	0.90678	0.90405	0.90435	0.89914	0.90459	0.90032	0.91139	0.91368	0.90922	0.9115	0.91226	0.91214	0.90976	0.91427	0.91	0.90851	0.90888	0.91686	0.9115	0.90971	0.89818	0.90552	0.8976	0.89646	0.88318	0.88261	0.89198	0.90134	0.90269	0.91195	0.90522	0.90318
0.9028	0.90336	0.90363	0.89309	0.90629	0.90312	1	0.90662	0.89934	0.91024	0.9013	0.90936	0.90862	0.90912	0.90702	0.9032	0.8892	0.89899	0.89698	0.89994	0.88654	0.88523	0.88579	0.89774	0.89234	0.90243	0.88907	0.89091	0.89986	0.89978	0.89074	0.89166	0.9001	0.89518	0.88614	0.89611	0.8896	0.8945	0.87963	0.88758	0.88914	0.88294	0.87139	0.86928	0.87443	0.89224	0.88421	0.896	0.89803	0.8831
0.91682	0.91402	0.91483	0.90291	0.91611	0.9148	0.90662	1	0.91355	0.92144	0.91045	0.92258	0.92165	0.9217	0.91701	0.90784	0.89886	0.90533	0.90952	0.90976	0.89742	0.89483	0.89872	0.90085	0.90712	0.916	0.90136	0.90534	0.91301	0.9119	0.90741	0.90699	0.90854	0.90728	0.90122	0.91067	0.90464	0.90774	0.89464	0.90026	0.90107	0.89398	0.88422	0.88214	0.88624	0.90216	0.89694	0.91011	0.91	0.89619
0.9184	0.91518	0.92086	0.90526	0.91066	0.9168	0.89934	0.91355	1	0.914	0.9129	0.91667	0.92154	0.91586	0.91373	0.91122	0.90349	0.90054	0.912	0.90338	0.90896	0.8977	0.91096	0.90122	0.91427	0.9131	0.91571	0.91554	0.91187	0.91083	0.91501	0.91683	0.91003	0.90605	0.91419	0.91488	0.91464	0.9115	0.908	0.90456	0.89507	0.89717	0.88392	0.88923	0.89541	0.9024	0.90374	0.91157	0.90307	0.9099
0.91986	0.91578	0.9156	0.90579	0.91989	0.91682	0.91024	0.92144	0.914	1	0.91509	0.92565	0.92555	0.92381	0.92098	0.91075	0.9012	0.90821	0.91288	0.91203	0.90283	0.90037	0.90339	0.9059	0.91211	0.91658	0.90443	0.90691	0.91973	0.91981	0.90712	0.90891	0.91446	0.91397	0.90605	0.91454	0.90723	0.91286	0.89534	0.90368	0.90514	0.89834	0.89088	0.88346	0.88794	0.90552	0.89982	0.9135	0.9173	0.89888
0.91325	0.91013	0.91142	0.90424	0.90854	0.91395	0.9013	0.91045	0.9129	0.91509	1	0.91635	0.9209	0.91413	0.91338	0.90654	0.89894	0.90003	0.90506	0.9036	0.89949	0.89475	0.89848	0.90003	0.9049	0.90907	0.90502	0.90846	0.90704	0.90802	0.90298	0.90586	0.90677	0.90243	0.90283	0.90995	0.9035	0.90504	0.89219	0.8996	0.89418	0.89387	0.87998	0.87822	0.88558	0.89792	0.9001	0.90664	0.90182	0.89595
0.92323	0.9181	0.91856	0.91144	0.9191	0.92006	0.90936	0.92258	0.91667	0.92565	0.91635	1	0.92787	0.92418	0.92349	0.91333	0.90656	0.9096	0.91488	0.91317	0.90381	0.89981	0.9043	0.90605	0.91485	0.92133	0.91018	0.91323	0.92083	0.91995	0.91062	0.91299	0.91819	0.91411	0.90926	0.91693	0.91154	0.91419	0.89942	0.9077	0.90781	0.90344	0.89	0.88587	0.89189	0.90893	0.90442	0.91739	0.91747	0.9028
0.92598	0.92078	0.92314	0.91493	0.9192	0.9241	0.90862	0.92165	0.92154	0.92555	0.9209	0.92787	1	0.92341	0.92333	0.91688	0.90982	0.91062	0.91699	0.91186	0.90992	0.90458	0.91064	0.90867	0.92022	0.92178	0.91802	0.92187	0.92074	0.92008	0.91699	0.91994	0.91909	0.91642	0.91544	0.92221	0.91813	0.91845	0.90496	0.91086	0.9072	0.90651	0.89109	0.88968	0.89781	0.91037	0.90858	0.91912	0.91584	0.91013
0.91634	0.91542	0.91598	0.90608	0.91848	0.91634	0.90912	0.9217	0.91586	0.92381	0.91413	0.92418	0.92341	1	0.92018	0.91139	0.90226	0.90738	0.91512	0.9119	0.90187	0.89986	0.90202	0.90408	0.91019	0.91811	0.90478	0.90806	0.91845	0.91622	0.90763	0.91016	0.91379	0.91221	0.90496	0.91365	0.90662	0.91152	0.89714	0.90477	0.90446	0.8992	0.88842	0.88851	0.88746	0.90338	0.90085	0.91254	0.91589	0.89904
0.91712	0.91394	0.91504	0.90626	0.91536	0.91584	0.90702	0.91701	0.91373	0.92098	0.91338	0.92349	0.92333	0.92018	1	0.91278	0.90502	0.90733	0.91024	0.9093	0.90326	0.89862	0.90315	0.90365	0.91082	0.91566	0.90768	0.91051	0.91437	0.91394	0.90765	0.91078	0.91563	0.90986	0.90603	0.91373	0.90712	0.91042	0.89728	0.90526	0.90214	0.9003	0.88728	0.88296	0.89013	0.90448	0.90125	0.91237	0.91098	0.90043
0.91054	0.90922	0.91314	0.89949	0.906	0.90834	0.9032	0.90784	0.91122	0.91075	0.90654	0.91333	0.91688	0.91139	0.91278	1	0.89838	0.90338	0.90446	0.90445	0.90014	0.89323	0.90003	0.90238	0.90702	0.91238	0.90478	0.90717	0.90856	0.90893	0.90642	0.90834	0.90998	0.90338	0.90458	0.90875	0.9055	0.90691	0.8957	0.90086	0.89762	0.89491	0.87978	0.87853	0.88957	0.90168	0.89691	0.90694	0.90171	0.90141
0.90368	0.89982	0.90422	0.89432	0.89763	0.90227	0.8892	0.89886	0.90349	0.9012	0.89894	0.90656	0.90982	0.90226	0.90502	0.89838	1	0.89027	0.89578	0.89294	0.89357	0.88688	0.89413	0.89094	0.89936	0.90091	0.90128	0.90216	0.90029	0.89947	0.89827	0.90077	0.90053	0.89539	0.89934	0.89997	0.89778	0.8981	0.88976	0.89195	0.88611	0.8899	0.87157	0.8733	0.88408	0.8904	0.89146	0.89774	0.89178	0.89294
0.90474	0.90261	0.90384	0.89179	0.90275	0.90262	0.89899	0.90533	0.90054	0.90821	0.90003	0.9096	0.91062	0.90738	0.90733	0.90338	0.89027	1	0.90054	0.9035	0.89101	0.88998	0.89192	0.89971	0.9007	0.91003	0.89738	0.90136	0.90733	0.90648	0.90189	0.90109	0.90565	0.90285	0.89672	0.90432	0.8989	0.90286	0.88918	0.8955	0.89635	0.88907	0.87701	0.87403	0.88123	0.89971	0.89187	0.90443	0.90358	0.89336
0.90832	0.90715	0.908	0.89746	0.90874	0.90678	0.89698	0.90952	0.912	0.91288	0.90506	0.91488	0.91699	0.91512	0.91024	0.90446	0.89578	0.90054	1	0.9053	0.90109	0.89421	0.89912	0.89994	0.90634	0.91227	0.90563	0.90734	0.91283	0.91048	0.9064	0.90822	0.91016	0.90714	0.90472	0.91069	0.90456	0.90878	0.89878	0.90293	0.89843	0.89589	0.88117	0.88766	0.88766	0.9024	0.89696	0.90853	0.908	0.89854
0.90565	0.90637	0.90699	0.89408	0.90686	0.90405	0.89994	0.90976	0.90338	0.91203	0.9036	0.91317	0.91186	0.9119	0.9093	0.90445	0.89294	0.9035	0.9053	1	0.89582	0.89269	0.8944	0.90168	0.90373	0.9161	0.90146	0.90416	0.91166	0.91114	0.9052	0.90443	0.91011	0.906	0.90032	0.90856	0.90275	0.90608	0.89438	0.90122	0.90363	0.89507	0.88214	0.87882	0.88445	0.90264	0.89557	0.90816	0.90891	0.89712
0.90362	0.90053	0.9041	0.89144	0.8975	0.90435	0.88654	0.89742	0.90896	0.90283	0.89949	0.90381	0.90992	0.90187	0.90326	0.90014	0.89357	0.89101	0.90109	0.89582	1	0.8928	0.90683	0.89456	0.90826	0.9069	0.90954	0.90974	0.908	0.90658	0.90765	0.91088	0.90424	0.90256	0.91275	0.90864	0.90616	0.90843	0.90125	0.90184	0.89133	0.89304	0.88379	0.87992	0.89083	0.89546	0.89683	0.906	0.8961	0.90379
0.8961	0.89586	0.89632	0.8868	0.89437	0.89914	0.88523	0.89483	0.8977	0.90037	0.89475	0.89981	0.90458	0.89986	0.89862	0.89323	0.88688	0.88998	0.89421	0.89269	0.8928	1	0.89266	0.88998	0.89552	0.90014	0.89581	0.89826	0.90054	0.90155	0.89747	0.89962	0.89906	0.89981	0.89666	0.9015	0.89704	0.89842	0.88848	0.89531	0.88637	0.8859	0.87374	0.87074	0.87896	0.88781	0.8881	0.89813	0.89293	0.89003
0.90606	0.90038	0.90581	0.892	0.89678	0.90459	0.88579	0.89872	0.91096	0.90339	0.89848	0.9043	0.91064	0.90202	0.90315	0.90003	0.89413	0.89192	0.89912	0.8944	0.90683	0.89266	1	0.89451	0.91317	0.90701	0.91141	0.91219	0.90936	0.9081	0.91058	0.9139	0.90528	0.90312	0.9167	0.91115	0.91146	0.90963	0.90482	0.9041	0.89227	0.8937	0.8833	0.87946	0.89318	0.89883	0.89909	0.9071	0.89672	0.90925
0.90013	0.90123	0.90442	0.88952	0.89882	0.90032	0.89774	0.90085	0.90122	0.9059	0.90003	0.90605	0.90867	0.90408	0.90365	0.90238	0.89094	0.89971	0.89994	0.90168	0.89456	0.88998	0.89451	1	0.90128	0.90962	0.90067	0.90366	0.90742	0.90619	0.9025	0.90285	0.9067	0.90349	0.90126	0.90554	0.90094	0.90366	0.89277	0.89858	0.89667	0.89128	0.87787	0.87589	0.88648	0.89923	0.89306	0.90398	0.9015	0.89778
0.92128	0.90699	0.91245	0.89886	0.90624	0.91139	0.89234	0.90712	0.91427	0.91211	0.9049	0.91485	0.92022	0.91019	0.91082	0.90702	0.89936	0.9007	0.90634	0.90373	0.90826	0.89552	0.91317	0.90128	1	0.92008	0.91942	0.92139	0.92323	0.92174	0.92176	0.92528	0.918	0.91549	0.92654	0.92419	0.92619	0.9244	0.91386	0.91515	0.91187	0.9067	0.89934	0.88971	0.90136	0.9112	0.91114	0.9243	0.91773	0.91989
0.9163	0.91354	0.91579	0.90234	0.91096	0.91368	0.90243	0.916	0.9131	0.91658	0.90907	0.92133	0.92178	0.91811	0.91566	0.91238	0.90091	0.91003	0.91227	0.9161	0.9069	0.90014	0.90701	0.90962	0.92008	1	0.91534	0.91904	0.92341	0.92528	0.92008	0.92085	0.92275	0.91819	0.91568	0.92462	0.91901	0.92285	0.91054	0.91731	0.91678	0.90832	0.89357	0.89072	0.89824	0.91531	0.9101	0.92189	0.92088	0.91238
0.91408	0.9069	0.91162	0.90082	0.89939	0.90922	0.88907	0.90136	0.91571	0.90443	0.90502	0.91018	0.91802	0.90478	0.90768	0.90478	0.90128	0.89738	0.90563	0.90146	0.90954	0.89581	0.91141	0.90067	0.91942	0.91534	1	0.92667	0.91683	0.91605	0.9217	0.9248	0.91528	0.91162	0.92555	0.9224	0.92283	0.91829	0.91501	0.91374	0.90445	0.90594	0.88856	0.8892	0.90555	0.90778	0.91389	0.91928	0.90746	0.92123
0.91666	0.90835	0.91394	0.90298	0.90219	0.9115	0.89091	0.90534	0.91554	0.90691	0.90846	0.91323	0.92187	0.90806	0.91051	0.90717	0.90216	0.90136	0.90734	0.90416	0.90974	0.89826	0.91219	0.90366	0.92139	0.91904	0.92667	1	0.91877	0.9183	0.92462	0.9267	0.91779	0.91326	0.92637	0.9244	0.92506	0.92227	0.91579	0.91766	0.90766	0.90726	0.89149	0.88979	0.90538	0.91147	0.91461	0.92355	0.91166	0.92243
0.91674	0.91054	0.91306	0.90021	0.91149	0.91226	0.89986	0.91301	0.91187	0.91973	0.90704	0.92083	0.92074	0.91845	0.91437	0.90856	0.90029	0.90733	0.91283	0.91166	0.908	0.90054	0.90936	0.90742	0.92323	0.92341	0.91683	0.91877	1	0.92693	0.91898	0.92227	0.92222	0.92109	0.92098	0.92474	0.92114	0.92542	0.91082	0.918	0.9167	0.90786	0.89918	0.89195	0.89752	0.91472	0.91094	0.92642	0.92477	0.91314
0.91589	0.91008	0.9115	0.89987	0.90901	0.91214	0.89978	0.9119	0.91083	0.91981	0.90802	0.91995	0.92008	0.91622	0.91394	0.90893	0.89947	0.90648	0.91048	0.91114	0.90658	0.90155	0.9081	0.90619	0.92174	0.92528	0.91605	0.9183	0.92693	1	0.91826	0.92213	0.92339	0.92229	0.91997	0.92632	0.92138	0.92451	0.91019	0.91811	0.91694	0.90749	0.89792	0.88922	0.89798	0.91534	0.91125	0.92643	0.92376	0.91453
0.91459	0.90872	0.9145	0.89771	0.90166	0.90976	0.89074	0.90741	0.91501	0.90712	0.90298	0.91062	0.91699	0.90763	0.90765	0.90642	0.89827	0.90189	0.9064	0.9052	0.90765	0.89747	0.91058	0.9025	0.92176	0.92008	0.9217	0.92462	0.91898	0.91826	1	0.9255	0.91704	0.91331	0.92526	0.92448	0.92443	0.92178	0.9176	0.91662	0.90992	0.90731	0.89131	0.89058	0.90408	0.91219	0.91133	0.92277	0.91245	0.92235
0.91686	0.90885	0.91456	0.89886	0.90301	0.91427	0.89166	0.90699	0.91683	0.90891	0.90586	0.91299	0.91994	0.91016	0.91078	0.90834	0.90077	0.90109	0.90822	0.90443	0.91088	0.89962	0.9139	0.90285	0.92528	0.92085	0.9248	0.9267	0.92227	0.92213	0.9255	1	0.91998	0.91856	0.92776	0.9295	0.93006	0.92539	0.91834	0.92248	0.91069	0.9075	0.89531	0.89202	0.90642	0.91344	0.91526	0.92699	0.91584	0.92462
0.91454	0.90989	0.91134	0.90096	0.90789	0.91	0.9001	0.90854	0.91003	0.91446	0.90677	0.91819	0.91909	0.91379	0.91563	0.90998	0.90053	0.90565	0.91016	0.91011	0.90424	0.89906	0.90528	0.9067	0.918	0.92275	0.91528	0.91779	0.92222	0.92339	0.91704	0.91998	1	0.91899	0.91686	0.92267	0.91837	0.92179	0.90958	0.91843	0.91566	0.90992	0.8927	0.88797	0.89869	0.91419	0.90984	0.92381	0.9205	0.91142
0.91005	0.90536	0.90675	0.89624	0.90538	0.90851	0.89518	0.90728	0.90605	0.91397	0.90243	0.91411	0.91642	0.91221	0.90986	0.90338	0.89539	0.90285	0.90714	0.906	0.90256	0.89981	0.90312	0.90349	0.91549	0.91819	0.91162	0.91326	0.92109	0.92229	0.91331	0.91856	0.91899	1	0.91371	0.92131	0.91624	0.9195	0.9057	0.91579	0.91277	0.90357	0.89259	0.88482	0.89205	0.90912	0.90691	0.92174	0.91869	0.9075
0.91445	0.90534	0.91163	0.89606	0.8995	0.90888	0.88614	0.90122	0.91419	0.90605	0.90283	0.90926	0.91544	0.90496	0.90603	0.90458	0.89934	0.89672	0.90472	0.90032	0.91275	0.89666	0.9167	0.90126	0.92654	0.91568	0.92555	0.92637	0.92098	0.91997	0.92526	0.92776	0.91686	0.91371	1	0.92482	0.92806	0.92474	0.92027	0.91814	0.90878	0.90528	0.89693	0.89008	0.9065	0.91019	0.91282	0.92477	0.91221	0.92698
0.91722	0.91051	0.9143	0.9021	0.90733	0.91686	0.89611	0.91067	0.91488	0.91454	0.90995	0.91693	0.92221	0.91365	0.91373	0.90875	0.89997	0.90432	0.91069	0.90856	0.90864	0.9015	0.91115	0.90554	0.92419	0.92462	0.9224	0.9244	0.92474	0.92632	0.92448	0.9295	0.92267	0.92131	0.92482	1	0.9269	0.92699	0.91712	0.92379	0.91702	0.91176	0.89842	0.89256	0.90568	0.9151	0.91734	0.92885	0.9207	0.92098
0.91666	0.90669	0.91157	0.8992	0.90149	0.9115	0.8896	0.90464	0.91464	0.90723	0.9035	0.91154	0.91813	0.90662	0.90712	0.9055	0.89778	0.8989	0.90456	0.90275	0.90616	0.89704	0.91146	0.90094	0.92619	0.91901	0.92283	0.92506	0.92114	0.92138	0.92443	0.93006	0.91837	0.91624	0.92806	0.9269	1	0.92438	0.91797	0.92048	0.9124	0.90867	0.89501	0.88848	0.90422	0.9117	0.91349	0.92765	0.91566	0.92438
0.91586	0.90877	0.91208	0.89862	0.906	0.90971	0.8945	0.90774	0.9115	0.91286	0.90504	0.91419	0.91845	0.91152	0.91042	0.90691	0.8981	0.90286	0.90878	0.90608	0.90843	0.89842	0.90963	0.90366	0.9244	0.92285	0.91829	0.92227	0.92542	0.92451	0.92178	0.92539	0.92179	0.9195	0.92474	0.92699	0.92438	1	0.91518	0.92102	0.91586	0.91002	0.8968	0.89021	0.90141	0.9155	0.91176	0.92858	0.92181	0.91968
0.90288	0.89774	0.90189	0.88706	0.89066	0.89818	0.87963	0.89464	0.908	0.89534	0.89219	0.89942	0.90496	0.89714	0.89728	0.8957	0.88976	0.88918	0.89878	0.89438	0.90125	0.88848	0.90482	0.89277	0.91386	0.91054	0.91501	0.91579	0.91082	0.91019	0.9176	0.91834	0.90958	0.9057	0.92027	0.91712	0.91797	0.91518	1	0.9237	0.9119	0.90277	0.88629	0.88706	0.89816	0.90397	0.90634	0.91646	0.90557	0.91938
0.90651	0.90166	0.9045	0.89101	0.89771	0.90552	0.88758	0.90026	0.90456	0.90368	0.8996	0.9077	0.91086	0.90477	0.90526	0.90086	0.89195	0.8955	0.90293	0.90122	0.90184	0.89531	0.9041	0.89858	0.91515	0.91731	0.91374	0.91766	0.918	0.91811	0.91662	0.92248	0.91843	0.91579	0.91814	0.92379	0.92048	0.92102	0.9237	1	0.92203	0.90794	0.89235	0.88778	0.89805	0.91058	0.91102	0.92317	0.91694	0.91466
0.9041	0.8988	0.90029	0.88642	0.89757	0.8976	0.88914	0.90107	0.89507	0.90514	0.89418	0.90781	0.9072	0.90446	0.90214	0.89762	0.88611	0.89635	0.89843	0.90363	0.89133	0.88637	0.89227	0.89667	0.91187	0.91678	0.90445	0.90766	0.9167	0.91694	0.90992	0.91069	0.91566	0.91277	0.90878	0.91702	0.9124	0.91586	0.9119	0.92203	1	0.90331	0.89157	0.88114	0.88818	0.90954	0.90355	0.91966	0.92378	0.90718
0.90165	0.89536	0.89842	0.88774	0.89288	0.89646	0.88294	0.89398	0.89717	0.89834	0.89387	0.90344	0.90651	0.8992	0.9003	0.89491	0.8899	0.88907	0.89589	0.89507	0.89304	0.8859	0.8937	0.89128	0.9067	0.90832	0.90594	0.90726	0.90786	0.90749	0.90731	0.9075	0.90992	0.90357	0.90528	0.91176	0.90867	0.91002	0.90277	0.90794	0.90331	1	0.88131	0.87683	0.88966	0.90165	0.89928	0.91123	0.90654	0.90272
0.8916	0.88179	0.88443	0.87114	0.8828	0.88318	0.87139	0.88422	0.88392	0.89088	0.87998	0.89	0.89109	0.88842	0.88728	0.87978	0.87157	0.87701	0.88117	0.88214	0.88379	0.87374	0.8833	0.87787	0.89934	0.89357	0.88856	0.89149	0.89918	0.89792	0.89131	0.89531	0.8927	0.89259	0.89693	0.89842	0.89501	0.8968	0.88629	0.89235	0.89157	0.88131	1	0.86582	0.872	0.88603	0.88466	0.89846	0.89742	0.88694
0.88274	0.88256	0.8828	0.87018	0.88242	0.88261	0.86928	0.88214	0.88923	0.88346	0.87822	0.88587	0.88968	0.88851	0.88296	0.87853	0.8733	0.87403	0.88766	0.87882	0.87992	0.87074	0.87946	0.87589	0.88971	0.89072	0.8892	0.88979	0.89195	0.88922	0.89058	0.89202	0.88797	0.88482	0.89008	0.89256	0.88848	0.89021	0.88706	0.88778	0.88114	0.87683	0.86582	1	0.87296	0.88197	0.88206	0.89072	0.88878	0.8857
0.89426	0.88877	0.89557	0.88131	0.88206	0.89198	0.87443	0.88624	0.89541	0.88794	0.88558	0.89189	0.89781	0.88746	0.89013	0.88957	0.88408	0.88123	0.88766	0.88445	0.89083	0.87896	0.89318	0.88648	0.90136	0.89824	0.90555	0.90538	0.89752	0.89798	0.90408	0.90642	0.89869	0.89205	0.9065	0.90568	0.90422	0.90141	0.89816	0.89805	0.88818	0.88966	0.872	0.87296	1	0.89368	0.89582	0.90192	0.88978	0.90528
0.90659	0.9012	0.90602	0.89102	0.89798	0.90134	0.89224	0.90216	0.9024	0.90552	0.89792	0.90893	0.91037	0.90338	0.90448	0.90168	0.8904	0.89971	0.9024	0.90264	0.89546	0.88781	0.89883	0.89923	0.9112	0.91531	0.90778	0.91147	0.91472	0.91534	0.91219	0.91344	0.91419	0.90912	0.91019	0.9151	0.9117	0.9155	0.90397	0.91058	0.90954	0.90165	0.88603	0.88197	0.89368	1	0.90429	0.91842	0.91453	0.90952
0.90595	0.89886	0.9023	0.89406	0.8936	0.90269	0.88421	0.89694	0.90374	0.89982	0.9001	0.90442	0.90858	0.90085	0.90125	0.89691	0.89146	0.89187	0.89696	0.89557	0.89683	0.8881	0.89909	0.89306	0.91114	0.9101	0.91389	0.91461	0.91094	0.91125	0.91133	0.91526	0.90984	0.90691	0.91282	0.91734	0.91349	0.91176	0.90634	0.91102	0.90355	0.89928	0.88466	0.88206	0.89582	0.90429	1	0.91538	0.90672	0.91051
0.91598	0.90896	0.91186	0.89888	0.90693	0.91195	0.896	0.91011	0.91157	0.9135	0.90664	0.91739	0.91912	0.91254	0.91237	0.90694	0.89774	0.90443	0.90853	0.90816	0.906	0.89813	0.9071	0.90398	0.9243	0.92189	0.91928	0.92355	0.92642	0.92643	0.92277	0.92699	0.92381	0.92174	0.92477	0.92885	0.92765	0.92858	0.91646	0.92317	0.91966	0.91123	0.89846	0.89072	0.90192	0.91842	0.91538	1	0.92472	0.9208
0.91018	0.90414	0.90419	0.89403	0.91002	0.90522	0.89803	0.91	0.90307	0.9173	0.90182	0.91747	0.91584	0.91589	0.91098	0.90171	0.89178	0.90358	0.908	0.90891	0.8961	0.89293	0.89672	0.9015	0.91773	0.92088	0.90746	0.91166	0.92477	0.92376	0.91245	0.91584	0.9205	0.91869	0.91221	0.9207	0.91566	0.92181	0.90557	0.91694	0.92378	0.90654	0.89742	0.88878	0.88978	0.91453	0.90672	0.92472	1	0.90786
0.9092	0.9008	0.90846	0.89213	0.89253	0.90318	0.8831	0.89619	0.9099	0.89888	0.89595	0.9028	0.91013	0.89904	0.90043	0.90141	0.89294	0.89336	0.89854	0.89712	0.90379	0.89003	0.90925	0.89778	0.91989	0.91238	0.92123	0.92243	0.91314	0.91453	0.92235	0.92462	0.91142	0.9075	0.92698	0.92098	0.92438	0.91968	0.91938	0.91466	0.90718	0.90272	0.88694	0.8857	0.90528	0.90952	0.91051	0.9208	0.90786	1
0.91749	0.90867	0.91269	0.89696	0.90299	0.90846	0.8912	0.90899	0.91214	0.9104	0.90261	0.91342	0.91774	0.90915	0.90917	0.90563	0.89662	0.90152	0.90632	0.90538	0.9027	0.89403	0.908	0.9004	0.92699	0.92275	0.92104	0.92339	0.92427	0.92518	0.92626	0.92779	0.9223	0.91746	0.92694	0.9283	0.9295	0.92784	0.92069	0.92374	0.92014	0.91101	0.89757	0.89139	0.90304	0.91733	0.91397	0.93069	0.92517	0.92544
0.91266	0.90291	0.90904	0.89334	0.89768	0.90341	0.88394	0.90112	0.91189	0.90352	0.89813	0.90718	0.91227	0.90374	0.90363	0.90195	0.89426	0.89464	0.90302	0.89926	0.90405	0.89218	0.90835	0.89723	0.92462	0.9169	0.92056	0.924	0.91787	0.91709	0.9244	0.92507	0.91424	0.91195	0.92749	0.92514	0.92707	0.92307	0.92094	0.91763	0.90994	0.90669	0.89229	0.89043	0.90506	0.91086	0.91211	0.92576	0.91614	0.92694
0.91733	0.90707	0.9117	0.89914	0.90338	0.91022	0.89152	0.90701	0.91112	0.91062	0.90437	0.91406	0.92018	0.91021	0.90958	0.90541	0.89765	0.90238	0.90683	0.90496	0.90501	0.89659	0.9081	0.90222	0.92674	0.92195	0.92341	0.9263	0.92395	0.92496	0.92565	0.92802	0.92224	0.91915	0.92675	0.92965	0.93034	0.92858	0.91941	0.92394	0.91899	0.91206	0.89686	0.89136	0.90496	0.91666	0.9189	0.93098	0.92405	0.92541
0.91442	0.90413	0.90856	0.89629	0.89957	0.90523	0.88755	0.90176	0.9107	0.90515	0.90117	0.91109	0.91544	0.90512	0.90715	0.90304	0.89589	0.89678	0.90216	0.90006	0.90507	0.89288	0.9071	0.8972	0.92427	0.91869	0.92206	0.92374	0.92098	0.9208	0.92501	0.92686	0.91965	0.91445	0.92688	0.92584	0.92707	0.92432	0.92021	0.92259	0.91506	0.9105	0.89347	0.8879	0.90477	0.91365	0.91566	0.9265	0.9181	0.92509
0.91181	0.90242	0.90755	0.89346	0.89901	0.90589	0.88712	0.90229	0.90803	0.90587	0.8985	0.90954	0.91341	0.9051	0.90611	0.90248	0.89286	0.89696	0.90205	0.90162	0.9024	0.89277	0.90722	0.89802	0.9224	0.91851	0.91792	0.92066	0.92115	0.92264	0.92093	0.92675	0.91998	0.91757	0.92507	0.92637	0.9276	0.92645	0.91891	0.92325	0.91837	0.9085	0.89448	0.88734	0.9021	0.91382	0.9136	0.93022	0.92045	0.92322
0.91531	0.90522	0.90869	0.89773	0.90264	0.90488	0.89242	0.90602	0.90594	0.90992	0.90021	0.91432	0.91538	0.90963	0.91064	0.90506	0.89509	0.9003	0.90354	0.90464	0.89918	0.8916	0.90282	0.90101	0.92254	0.92202	0.91646	0.91949	0.92411	0.92416	0.92069	0.92331	0.9233	0.91829	0.92029	0.92571	0.92406	0.92765	0.91736	0.92307	0.92357	0.91178	0.89562	0.88762	0.89949	0.91733	0.91282	0.92922	0.92786	0.92077
0.91531	0.90518	0.90866	0.89773	0.90264	0.90488	0.89242	0.90602	0.90594	0.90989	0.90018	0.91432	0.91534	0.90963	0.91061	0.90502	0.89506	0.9003	0.9035	0.90464	0.89915	0.8916	0.90278	0.90098	0.92251	0.92202	0.91643	0.91946	0.92408	0.92416	0.92066	0.92328	0.92326	0.91826	0.92026	0.92568	0.92403	0.92762	0.91733	0.92307	0.92357	0.91178	0.89562	0.88762	0.89946	0.9173	0.91278	0.92918	0.92786	0.92074
0.91733	0.90464	0.90994	0.89523	0.9004	0.90571	0.88752	0.90486	0.91141	0.90694	0.89922	0.91214	0.91534	0.90758	0.90722	0.90326	0.89502	0.8972	0.90382	0.90157	0.90232	0.89144	0.90656	0.89854	0.92811	0.92067	0.92082	0.924	0.92379	0.92349	0.92523	0.92942	0.92077	0.91717	0.92749	0.9283	0.93094	0.92909	0.92216	0.92371	0.92226	0.91094	0.89789	0.8911	0.90218	0.91678	0.9149	0.93133	0.92696	0.92736
0.9143	0.90382	0.90733	0.89362	0.90278	0.90432	0.89269	0.90738	0.90352	0.91144	0.89875	0.91462	0.91536	0.90946	0.90982	0.90277	0.89123	0.90163	0.90333	0.90542	0.89562	0.88902	0.89896	0.89968	0.92467	0.92264	0.91334	0.91794	0.92518	0.92542	0.92006	0.92278	0.92258	0.91923	0.91902	0.92595	0.92478	0.92702	0.91302	0.92194	0.92854	0.90866	0.89733	0.88504	0.89672	0.91811	0.91206	0.9308	0.93334	0.91938
0.91248	0.90149	0.90573	0.89154	0.89958	0.90579	0.88853	0.90254	0.904	0.90856	0.90032	0.91091	0.91402	0.90626	0.90554	0.90203	0.892	0.89744	0.90173	0.9013	0.89891	0.89126	0.90283	0.89738	0.92054	0.9188	0.91478	0.9203	0.9215	0.92235	0.91984	0.92394	0.91925	0.91734	0.92152	0.92518	0.92462	0.92514	0.91747	0.92408	0.92029	0.9083	0.89579	0.88616	0.89909	0.91344	0.91181	0.92949	0.92307	0.92021
0.91576	0.90112	0.90789	0.89242	0.8956	0.90296	0.88275	0.89837	0.90955	0.90224	0.89557	0.90651	0.9125	0.90218	0.90216	0.90016	0.89221	0.89326	0.90008	0.8952	0.9027	0.88786	0.90845	0.89416	0.92792	0.9161	0.92312	0.92541	0.92005	0.91952	0.92619	0.93032	0.91744	0.91355	0.93104	0.92562	0.93043	0.9265	0.92194	0.92176	0.9147	0.90704	0.89398	0.88752	0.90419	0.9132	0.91413	0.92934	0.91893	0.93117
0.91677	0.90533	0.90861	0.89496	0.90458	0.90637	0.89013	0.90645	0.90726	0.91166	0.89946	0.91482	0.9168	0.91064	0.90851	0.90344	0.89331	0.89974	0.90454	0.90437	0.90205	0.89162	0.90453	0.90032	0.9272	0.92158	0.91728	0.92171	0.9272	0.92722	0.92221	0.92714	0.92267	0.91974	0.9253	0.92726	0.9276	0.92933	0.91677	0.9229	0.92368	0.91106	0.90075	0.88936	0.89934	0.91706	0.9143	0.93246	0.93107	0.92261
0.91435	0.90234	0.90843	0.89274	0.89614	0.90568	0.88301	0.89994	0.90853	0.90307	0.89778	0.90747	0.91288	0.90173	0.90315	0.90074	0.8917	0.89317	0.89835	0.89693	0.89986	0.88949	0.90534	0.89445	0.92485	0.91546	0.92066	0.92278	0.91845	0.91981	0.92251	0.92888	0.91568	0.91349	0.9272	0.92706	0.9296	0.92477	0.91938	0.92275	0.9149	0.90637	0.89312	0.88461	0.90138	0.91205	0.91342	0.92774	0.91934	0.92512
0.91416	0.9025	0.90552	0.89325	0.90238	0.90408	0.88909	0.90589	0.9027	0.91059	0.89848	0.91381	0.91451	0.908	0.90776	0.90122	0.88978	0.90034	0.9021	0.90301	0.89538	0.88955	0.89898	0.89723	0.92347	0.92038	0.91339	0.91725	0.92482	0.9257	0.91813	0.92302	0.92154	0.91957	0.91936	0.92622	0.92547	0.92688	0.9133	0.92301	0.92616	0.90858	0.89677	0.88486	0.89558	0.91579	0.91093	0.9321	0.93128	0.91798
0.91264	0.90117	0.90611	0.89115	0.89811	0.90253	0.88654	0.90072	0.9047	0.90485	0.89581	0.90829	0.91235	0.90325	0.90522	0.90181	0.89184	0.89718	0.90051	0.89982	0.89827	0.88698	0.90302	0.89789	0.92438	0.91835	0.91677	0.92005	0.92035	0.92043	0.92125	0.92522	0.91877	0.91475	0.92309	0.9249	0.92603	0.92619	0.9175	0.92187	0.9216	0.90741	0.89432	0.88498	0.90034	0.91514	0.9119	0.92776	0.92314	0.92594
0.89866	0.8852	0.89251	0.87672	0.87606	0.88669	0.86411	0.87982	0.89635	0.88286	0.87824	0.88614	0.89475	0.88165	0.88365	0.88469	0.87805	0.87421	0.88112	0.87755	0.8912	0.87478	0.89778	0.8777	0.91094	0.89627	0.91037	0.91163	0.90006	0.90024	0.9113	0.91526	0.89749	0.89549	0.92053	0.90941	0.91829	0.90898	0.91162	0.90405	0.8935	0.88987	0.87701	0.87099	0.89442	0.89434	0.89837	0.9109	0.89568	0.92322
0.90626	0.89238	0.89944	0.88467	0.88738	0.89534	0.87408	0.89037	0.9035	0.89411	0.88757	0.89621	0.90235	0.89248	0.89336	0.89235	0.88584	0.88504	0.89154	0.88826	0.89682	0.88034	0.90362	0.886	0.91995	0.90656	0.91566	0.91699	0.9108	0.91107	0.9172	0.92018	0.90678	0.90526	0.92451	0.91614	0.92339	0.91885	0.91784	0.91472	0.9075	0.89888	0.88637	0.88058	0.89757	0.9045	0.90517	0.92042	0.90914	0.92493
0.90909	0.89698	0.90269	0.88757	0.89155	0.89757	0.87899	0.89598	0.9057	0.89758	0.89123	0.90208	0.90742	0.89787	0.8985	0.89566	0.88835	0.8889	0.89728	0.89234	0.89584	0.88326	0.90133	0.8905	0.91946	0.91144	0.9151	0.91771	0.91453	0.91467	0.91872	0.92179	0.91157	0.90752	0.92229	0.91978	0.92283	0.92005	0.91862	0.91602	0.9103	0.90171	0.88824	0.88514	0.89707	0.90755	0.90838	0.92232	0.91466	0.9219
0.9139	0.90112	0.90507	0.89318	0.89915	0.90226	0.88854	0.90365	0.90296	0.90826	0.89624	0.91243	0.9132	0.90518	0.90661	0.90211	0.89157	0.89768	0.89998	0.90016	0.89496	0.88613	0.89834	0.89717	0.92149	0.91882	0.91381	0.91667	0.92238	0.92378	0.91746	0.92184	0.9215	0.91576	0.91904	0.92389	0.92349	0.92515	0.91403	0.92058	0.92331	0.9081	0.89488	0.88394	0.89686	0.91541	0.91086	0.92954	0.92706	0.91859
0.8993	0.8899	0.8928	0.87931	0.88627	0.89046	0.87403	0.8892	0.89533	0.89291	0.8847	0.89635	0.89869	0.89256	0.89245	0.8891	0.88029	0.88429	0.89043	0.88853	0.88803	0.8791	0.89278	0.8857	0.91088	0.90747	0.90512	0.9084	0.90966	0.90952	0.91053	0.91274	0.90789	0.90509	0.91157	0.91354	0.914	0.9139	0.9209	0.92363	0.92067	0.9004	0.88619	0.88053	0.88926	0.9023	0.90189	0.91662	0.91315	0.91176
0.89789	0.8861	0.89088	0.88062	0.88294	0.88861	0.87198	0.88469	0.89194	0.88885	0.88515	0.89488	0.89766	0.88818	0.88941	0.88638	0.87882	0.88093	0.8864	0.8853	0.88624	0.87619	0.8909	0.88266	0.90858	0.90363	0.90621	0.90885	0.90534	0.90578	0.90678	0.9105	0.90453	0.90163	0.91006	0.91149	0.91285	0.91125	0.9177	0.92181	0.91619	0.8973	0.88238	0.87509	0.88971	0.90112	0.90326	0.91326	0.90822	0.91109
0.89115	0.88307	0.88805	0.87414	0.88098	0.88616	0.86982	0.88301	0.8884	0.88694	0.87976	0.8892	0.89269	0.88765	0.88683	0.88387	0.87515	0.8788	0.88331	0.88368	0.88542	0.87714	0.88893	0.88088	0.90226	0.90019	0.8989	0.90214	0.90248	0.9025	0.90258	0.9083	0.90125	0.90088	0.90598	0.90754	0.90838	0.90746	0.91288	0.91901	0.91304	0.89213	0.88118	0.87213	0.88477	0.89643	0.89618	0.91146	0.90478	0.90643
0.89786	0.8885	0.89194	0.87874	0.88634	0.88995	0.87384	0.88744	0.89235	0.89317	0.88416	0.89539	0.89786	0.89128	0.89139	0.8883	0.87926	0.88291	0.88938	0.88795	0.88826	0.87917	0.89218	0.884	0.9097	0.90437	0.90333	0.90594	0.90861	0.9092	0.90621	0.91168	0.90552	0.90403	0.91038	0.91232	0.91288	0.91326	0.91491	0.91957	0.9159	0.89707	0.88914	0.87733	0.88731	0.9008	0.90042	0.91416	0.91104	0.90866
0.89906	0.89037	0.8933	0.87952	0.8876	0.89237	0.87632	0.88992	0.89211	0.89578	0.88517	0.89778	0.8995	0.89363	0.89294	0.8895	0.87989	0.88555	0.88978	0.88966	0.89045	0.88328	0.89341	0.88597	0.91077	0.90726	0.90354	0.90656	0.91096	0.91123	0.90894	0.91266	0.90704	0.90642	0.91238	0.91368	0.91344	0.91357	0.91486	0.92163	0.91778	0.89843	0.8896	0.87728	0.88851	0.90296	0.90072	0.91683	0.9125	0.9103
0.90466	0.89162	0.89845	0.88384	0.88536	0.8924	0.8751	0.88886	0.89851	0.89184	0.88523	0.89614	0.90203	0.89075	0.89451	0.89184	0.88123	0.88552	0.88808	0.88518	0.88933	0.87563	0.89494	0.88578	0.91384	0.9055	0.90994	0.91162	0.90779	0.90813	0.9117	0.91701	0.90739	0.90178	0.91613	0.91259	0.9183	0.91472	0.90766	0.90835	0.90363	0.89667	0.8823	0.87546	0.89398	0.90315	0.90018	0.91661	0.90856	0.91834
0.9089	0.89493	0.89702	0.88696	0.8961	0.89574	0.88443	0.89899	0.89267	0.90414	0.89104	0.90883	0.90726	0.90104	0.90118	0.89294	0.88406	0.892	0.89373	0.89547	0.88518	0.87808	0.88907	0.88986	0.91437	0.91179	0.9032	0.90808	0.9161	0.91547	0.90874	0.91098	0.91336	0.9088	0.90827	0.91613	0.91419	0.91653	0.90243	0.91186	0.91965	0.90091	0.88882	0.87634	0.88635	0.90896	0.90253	0.92117	0.92694	0.90862
0.9108	0.89709	0.90197	0.88912	0.89304	0.89813	0.88291	0.89731	0.90021	0.90115	0.89093	0.90558	0.90882	0.89946	0.90075	0.89747	0.88584	0.89253	0.89458	0.89437	0.8909	0.88034	0.8968	0.89237	0.92174	0.91357	0.9117	0.91478	0.91618	0.91702	0.91598	0.92059	0.91616	0.90978	0.91766	0.92024	0.92269	0.92157	0.9116	0.91405	0.91595	0.9025	0.88973	0.87939	0.89398	0.91083	0.90693	0.92506	0.92002	0.91936
0.90957	0.89544	0.90086	0.88642	0.8903	0.90003	0.87653	0.89394	0.9016	0.89694	0.8903	0.9016	0.90659	0.89576	0.8967	0.89352	0.88499	0.88794	0.89226	0.88981	0.89248	0.88304	0.89867	0.88774	0.91907	0.91067	0.91408	0.91675	0.91347	0.91467	0.91645	0.92259	0.91032	0.9081	0.92008	0.92115	0.92459	0.91986	0.91091	0.91634	0.9097	0.89998	0.88792	0.87896	0.89618	0.90669	0.90854	0.92379	0.91411	0.92133
0.91326	0.89587	0.90072	0.88726	0.8916	0.89678	0.87981	0.89613	0.89854	0.89987	0.8884	0.90498	0.90702	0.89722	0.89998	0.89395	0.88366	0.89013	0.89147	0.89187	0.88891	0.878	0.89552	0.88699	0.92258	0.91069	0.91035	0.91434	0.9149	0.9159	0.91544	0.92018	0.91418	0.90766	0.91747	0.91925	0.92282	0.92163	0.90968	0.91245	0.91442	0.90093	0.8903	0.87706	0.89293	0.9091	0.9059	0.92381	0.92034	0.91952
0.91525	0.89923	0.90533	0.89133	0.8964	0.90213	0.8823	0.89981	0.90552	0.90464	0.89384	0.90677	0.91202	0.90141	0.90251	0.8985	0.88766	0.89483	0.89742	0.8951	0.89589	0.88562	0.90227	0.89163	0.92606	0.91478	0.91598	0.91933	0.91925	0.9217	0.92142	0.9261	0.9153	0.91304	0.92477	0.9245	0.92771	0.92653	0.91406	0.9167	0.91534	0.90509	0.89331	0.88227	0.89808	0.91288	0.91013	0.92954	0.92216	0.92429
0.91074	0.89578	0.90286	0.88611	0.88824	0.89646	0.87568	0.89274	0.90261	0.89514	0.88875	0.90024	0.90546	0.89408	0.8957	0.8944	0.8852	0.88805	0.89202	0.88986	0.89365	0.8795	0.90118	0.88818	0.92226	0.90957	0.91579	0.9191	0.91214	0.91274	0.91966	0.92309	0.91034	0.90555	0.9247	0.91896	0.92624	0.91984	0.91467	0.91206	0.90942	0.90019	0.88611	0.87846	0.89933	0.90734	0.90635	0.92323	0.91227	0.92762
0.90622	0.89142	0.89912	0.88365	0.88245	0.8925	0.86979	0.88624	0.90117	0.88858	0.88411	0.89426	0.90091	0.88874	0.89128	0.89069	0.88264	0.88101	0.88635	0.88291	0.8924	0.8765	0.90134	0.88318	0.91774	0.90416	0.91586	0.91699	0.9059	0.90762	0.91765	0.92034	0.90544	0.89941	0.92426	0.91477	0.92314	0.91469	0.91368	0.90803	0.90046	0.89507	0.88077	0.87446	0.89821	0.90126	0.9035	0.916	0.90491	0.92758
0.91578	0.90043	0.90659	0.89182	0.89779	0.90253	0.88408	0.90101	0.90586	0.9052	0.89536	0.90819	0.91325	0.90363	0.90362	0.89819	0.89014	0.896	0.89946	0.89605	0.89738	0.88627	0.90354	0.8935	0.92694	0.91586	0.91635	0.91982	0.92131	0.92082	0.92109	0.92739	0.91666	0.9136	0.92584	0.92454	0.92715	0.92702	0.91568	0.9179	0.91686	0.90498	0.89557	0.88517	0.8988	0.91286	0.91158	0.92914	0.92336	0.92462
0.91578	0.90043	0.90659	0.89182	0.89779	0.90253	0.88408	0.90101	0.90586	0.9052	0.89536	0.90819	0.91325	0.90363	0.90362	0.89819	0.89014	0.896	0.89946	0.89605	0.89738	0.88627	0.90354	0.8935	0.92694	0.91586	0.91635	0.91982	0.92131	0.92082	0.92109	0.92739	0.91666	0.9136	0.92584	0.92454	0.92715	0.92702	0.91568	0.9179	0.91686	0.90498	0.89557	0.88517	0.8988	0.91286	0.91158	0.92914	0.92336	0.92462
0.90448	0.8891	0.89674	0.8811	0.88291	0.89238	0.86907	0.88667	0.89904	0.88814	0.88253	0.89338	0.90022	0.88869	0.8887	0.88699	0.88083	0.88038	0.88566	0.88219	0.8903	0.87632	0.89874	0.88083	0.91581	0.90299	0.91267	0.91426	0.90563	0.9067	0.91427	0.91901	0.90245	0.89978	0.92085	0.91386	0.92238	0.91464	0.91114	0.90888	0.90086	0.89387	0.88139	0.8739	0.89323	0.89894	0.90195	0.91742	0.9057	0.92274
0.91075	0.89829	0.90298	0.88808	0.89555	0.89885	0.8853	0.89931	0.90086	0.9029	0.89213	0.9072	0.91034	0.90171	0.90166	0.8973	0.88669	0.89578	0.89725	0.89678	0.89126	0.8825	0.89666	0.89386	0.92109	0.91515	0.91126	0.91614	0.91862	0.91896	0.91629	0.92128	0.91563	0.91254	0.91787	0.9217	0.92306	0.92315	0.912	0.91822	0.92147	0.90408	0.89176	0.88242	0.89419	0.91366	0.90819	0.9269	0.92448	0.92005
0.91027	0.89477	0.89987	0.88779	0.8935	0.89814	0.87976	0.89771	0.89818	0.90184	0.8911	0.90534	0.90867	0.89858	0.9	0.89259	0.8831	0.89133	0.89245	0.89176	0.8873	0.87859	0.8924	0.88701	0.91763	0.91096	0.90835	0.91333	0.91437	0.91525	0.9135	0.91722	0.9117	0.90893	0.91355	0.91754	0.91877	0.91832	0.90573	0.91227	0.91501	0.89848	0.88789	0.8763	0.89125	0.90774	0.9063	0.92325	0.92179	0.91458
0.90997	0.892	0.89979	0.88406	0.88757	0.89515	0.87501	0.89232	0.89797	0.89485	0.88587	0.89973	0.90398	0.89322	0.894	0.89024	0.88136	0.88744	0.88846	0.88742	0.88827	0.87576	0.89558	0.88446	0.92085	0.90771	0.91003	0.91475	0.91099	0.91216	0.9156	0.92005	0.90803	0.90498	0.91885	0.91704	0.92294	0.91878	0.91013	0.91085	0.90968	0.89616	0.88573	0.8743	0.89366	0.90706	0.90328	0.92131	0.91496	0.92157
0.91037	0.89304	0.89853	0.88453	0.89085	0.89478	0.87739	0.89496	0.89702	0.89922	0.88669	0.90218	0.90518	0.89573	0.89584	0.89064	0.88083	0.88838	0.89066	0.89013	0.88778	0.87712	0.89355	0.88522	0.92083	0.90907	0.90787	0.91272	0.91402	0.91483	0.91392	0.9191	0.90984	0.90787	0.91646	0.9176	0.92203	0.92002	0.90778	0.91154	0.91421	0.89838	0.88923	0.87515	0.89035	0.90685	0.90253	0.92318	0.9208	0.9171
0.908	0.89125	0.89776	0.88242	0.8872	0.89322	0.87259	0.89048	0.89802	0.89387	0.88477	0.89834	0.90323	0.8924	0.89146	0.8875	0.88035	0.8841	0.88794	0.8852	0.88874	0.8744	0.89598	0.88227	0.92077	0.90562	0.90998	0.91314	0.91123	0.91048	0.91443	0.91853	0.90578	0.90275	0.91963	0.91507	0.92226	0.91746	0.90874	0.90904	0.90682	0.89525	0.88581	0.87614	0.89285	0.90339	0.90272	0.92024	0.91424	0.9211
0.91178	0.8949	0.90035	0.88622	0.89286	0.89635	0.87941	0.89762	0.89853	0.90094	0.88886	0.90483	0.90736	0.89938	0.89782	0.89333	0.88278	0.89008	0.89376	0.89211	0.88899	0.87894	0.89445	0.88653	0.92179	0.91179	0.9095	0.91387	0.91581	0.91653	0.91664	0.91981	0.91262	0.90934	0.91701	0.91901	0.92229	0.92072	0.9103	0.91422	0.9168	0.9011	0.88958	0.87842	0.8915	0.90989	0.90589	0.92587	0.92422	0.91826
0.91106	0.89475	0.90123	0.88474	0.88962	0.89598	0.87674	0.89418	0.89944	0.89712	0.88734	0.90158	0.90594	0.89565	0.89618	0.89197	0.88309	0.88773	0.89115	0.88973	0.88939	0.87758	0.89629	0.88597	0.922	0.90941	0.9117	0.91552	0.91342	0.91507	0.91762	0.92168	0.91088	0.9067	0.92051	0.91931	0.92403	0.92061	0.9115	0.91389	0.91326	0.89978	0.88765	0.87718	0.89395	0.90786	0.90546	0.92406	0.91736	0.92144
0.9105	0.89464	0.89914	0.88459	0.89302	0.89597	0.87941	0.89723	0.89629	0.90309	0.88909	0.90554	0.90765	0.89938	0.89856	0.89269	0.88157	0.89101	0.89283	0.89243	0.88723	0.87744	0.89189	0.88752	0.92016	0.91106	0.90755	0.91234	0.9167	0.91819	0.91347	0.91834	0.91314	0.91027	0.91541	0.91898	0.92037	0.92107	0.90643	0.91282	0.91846	0.89906	0.89093	0.87666	0.89016	0.90941	0.9041	0.92542	0.9257	0.91586
0.91118	0.89398	0.89957	0.88512	0.88939	0.8957	0.87642	0.8943	0.8989	0.89808	0.88872	0.9027	0.90702	0.8959	0.89624	0.89187	0.88213	0.88837	0.89019	0.88934	0.8884	0.87832	0.89504	0.88546	0.92104	0.9104	0.9109	0.91539	0.91458	0.91498	0.91691	0.92091	0.9105	0.90779	0.91987	0.91989	0.92429	0.92109	0.91099	0.91434	0.91291	0.90035	0.88813	0.87677	0.89331	0.90808	0.90578	0.92442	0.91845	0.92051
0.90757	0.88986	0.89621	0.8808	0.88232	0.8907	0.86864	0.88742	0.89694	0.8895	0.88181	0.89422	0.90056	0.88877	0.88875	0.88694	0.8788	0.88136	0.8853	0.88262	0.88645	0.8724	0.89648	0.87934	0.91909	0.90394	0.91038	0.91395	0.90693	0.90768	0.9155	0.91877	0.90371	0.89995	0.9199	0.9139	0.92304	0.9153	0.91064	0.90762	0.90424	0.89408	0.88144	0.87267	0.89312	0.90194	0.90232	0.91843	0.90994	0.92317
0.91098	0.89534	0.9	0.88702	0.89494	0.89866	0.88254	0.8989	0.896	0.90293	0.89046	0.908	0.90938	0.9013	0.90102	0.89349	0.88301	0.89216	0.8944	0.8949	0.88704	0.87926	0.89195	0.88858	0.92003	0.91202	0.90816	0.91182	0.91725	0.91819	0.91248	0.91782	0.91387	0.9111	0.91461	0.9199	0.92056	0.91954	0.90726	0.91493	0.92042	0.90158	0.89144	0.87813	0.88981	0.90954	0.9049	0.92462	0.92736	0.91461
0.91174	0.89355	0.8999	0.88469	0.89069	0.89498	0.87675	0.89563	0.89645	0.89918	0.88704	0.90384	0.90682	0.89598	0.89616	0.89074	0.88086	0.88922	0.89085	0.89045	0.8864	0.87552	0.89301	0.88474	0.92144	0.9107	0.90835	0.91336	0.91446	0.91547	0.91507	0.91968	0.91144	0.90781	0.91659	0.9185	0.92232	0.9197	0.90822	0.91224	0.91597	0.89909	0.88933	0.87544	0.89042	0.90848	0.90413	0.92366	0.92122	0.91832
0.90998	0.8925	0.89955	0.8837	0.8879	0.89504	0.87317	0.89218	0.89853	0.8956	0.8857	0.90006	0.9047	0.89339	0.89386	0.89061	0.88058	0.88608	0.88877	0.88738	0.88909	0.87635	0.89669	0.88419	0.92157	0.90754	0.91158	0.91474	0.91245	0.91384	0.91514	0.92064	0.90872	0.90557	0.92146	0.91789	0.9237	0.91976	0.91014	0.91192	0.9103	0.8973	0.88894	0.87515	0.89317	0.90637	0.90406	0.92261	0.91581	0.92222
0.90904	0.89158	0.89637	0.88182	0.88875	0.89333	0.87491	0.89331	0.89365	0.89766	0.88421	0.90056	0.90309	0.89437	0.89454	0.88816	0.87813	0.88606	0.88802	0.88838	0.88382	0.87333	0.89053	0.882	0.91915	0.90755	0.90501	0.91002	0.91266	0.91331	0.91182	0.91717	0.90899	0.90651	0.91427	0.91627	0.92	0.91882	0.90558	0.91075	0.91442	0.89693	0.88858	0.87226	0.88739	0.90613	0.90149	0.92294	0.92107	0.91571
0.9084	0.88957	0.89643	0.88093	0.88587	0.89166	0.8719	0.89034	0.89458	0.8944	0.8829	0.89768	0.90213	0.89136	0.89221	0.88704	0.87822	0.88405	0.8861	0.8849	0.88552	0.8731	0.89197	0.88085	0.9195	0.90566	0.90805	0.9121	0.91061	0.9113	0.9131	0.91819	0.90618	0.90402	0.91725	0.91576	0.9217	0.91802	0.90811	0.90998	0.91074	0.89546	0.88688	0.87277	0.88925	0.9036	0.90184	0.9215	0.91621	0.91949
[truncated: 50 more columns]

## Sheet: Fig.4e
0	0	0	1	1	1	1	1	1	0	0	0	1	0	0	1	1	1	1	1	1	1	0	0	1	1	0	1	1	1	1	0	0	0	1	0	1	1	1	0	0	0	1	1	1	0	0	1	1	0
0	0	0	0	1	1	1	1	1	1	0	0	0	0	0	1	1	1	0	1	1	0	0	1	1	1	0	1	1	1	1	0	0	1	1	0	1	1	1	0	0	0	0	1	0	0	1	1	1	1
1	0	0	0	1	1	1	1	1	1	0	0	0	1	1	0	0	1	1	0	0	0	0	0	0	1	1	1	1	1	0	0	0	0	0	1	1	1	0	0	0	0	0	1	0	1	1	1	1	0
1	1	0	0	0	0	1	1	1	0	0	0	0	1	1	0	0	0	1	0	0	0	0	0	0	1	1	1	1	0	0	0	0	0	0	1	1	1	0	0	0	0	0	0	0	1	1	1	0	0
1	1	1	1	0	0	0	1	1	0	0	0	0	0	1	1	0	0	1	0	0	1	0	1	0	1	0	1	0	1	0	0	0	0	1	1	1	0	0	0	1	0	0	0	1	1	1	0	0	0
0	1	1	0	0	0	0	1	1	0	0	0	0	1	1	1	0	0	1	0	0	1	0	1	0	1	1	1	1	0	0	1	0	0	0	0	0	0	1	1	1	1	1	0	1	1	0	0	0	0
0	0	0	0	0	0	0	0	1	1	0	0	0	1	1	1	0	1	1	0	0	0	0	0	1	1	0	1	1	0	0	0	0	1	0	0	0	0	1	1	1	1	1	1	1	1	0	0	0	0
0	1	1	0	0	0	0	0	1	1	1	0	0	1	1	0	1	1	1	0	1	0	0	0	1	1	0	1	0	0	0	1	1	1	0	0	0	0	1	0	1	1	1	1	0	1	0	0	0	0
1	1	1	0	0	0	1	0	0	1	1	0	0	0	0	0	1	1	1	0	1	0	0	0	1	0	0	1	0	0	0	0	1	1	0	0	0	0	0	1	1	1	1	1	1	1	1	0	0	0
0	1	1	1	0	0	1	0	1	1	1	0	0	0	0	0	1	1	0	0	0	0	0	0	0	0	0	1	0	0	1	1	1	0	0	0	0	0	0	1	1	1	1	1	0	0	0	0	0	0
0	1	1	1	0	0	1	0	0	1	1	1	0	0	0	0	1	1	1	0	1	1	0	0	0	0	0	0	0	1	1	1	1	1	0	0	1	1	1	1	1	1	1	1	0	0	0	0	0	1
0	1	1	1	0	0	0	1	1	1	1	1	0	0	0	0	0	1	1	1	1	1	0	0	0	0	0	0	1	1	1	1	1	1	0	0	1	1	0	0	1	1	1	1	1	0	0	0	0	1
0	0	1	1	1	1	1	0	0	1	1	0	0	0	1	0	1	1	1	1	1	1	0	0	1	1	1	0	1	1	1	1	1	0	1	0	1	0	1	0	0	1	1	1	1	0	0	0	0	1
1	1	1	1	1	1	1	1	1	1	1	1	0	0	0	1	1	1	0	1	1	1	0	0	1	0	0	0	1	1	1	1	1	1	1	1	0	0	1	1	0	0	1	0	1	0	0	0	1	1
1	1	1	1	1	1	1	1	1	1	1	1	0	1	1	1	1	1	0	0	1	1	0	0	1	0	1	0	0	0	0	1	1	0	1	1	0	1	1	1	1	0	1	1	1	1	1	1	1	0
1	1	1	1	1	1	1	1	1	1	1	1	1	1	1	1	1	0	0	0	0	1	1	0	1	1	1	0	0	0	0	0	0	0	0	1	1	1	0	1	1	0	0	1	1	1	1	1	1	1
0	1	1	1	1	1	0	1	0	1	1	0	1	1	1	1	1	0	0	0	0	0	0	0	0	0	0	0	0	1	1	0	0	0	0	0	0	0	0	0	1	0	0	0	0	1	1	1	0	0
0	1	1	1	0	1	0	1	1	1	1	0	1	1	1	1	1	0	0	0	1	0	0	0	0	0	0	1	1	0	1	1	1	0	1	0	1	0	1	0	0	1	0	0	0	1	1	0	0	0
1	1	1	1	1	0	0	1	1	1	1	1	1	1	0	0	0	1	0	0	1	0	0	0	0	1	0	0	0	0	1	1	1	1	1	1	0	0	0	1	0	0	0	0	1	1	1	0	0	1
1	1	0	1	1	1	0	1	1	1	1	1	1	0	0	0	0	0	0	0	0	0	1	1	0	0	0	0	0	0	0	1	1	1	1	0	0	0	1	1	0	0	0	0	1	1	1	0	0	0
0	1	1	1	1	1	1	1	1	0	1	1	1	0	0	0	0	1	0	0	0	0	0	1	1	0	0	0	0	0	0	0	0	0	1	0	0	0	0	1	1	1	0	0	0	0	1	1	0	0
1	1	1	1	0	1	1	0	0	1	1	1	1	1	0	0	0	1	0	0	0	0	0	1	1	1	0	0	0	1	0	0	0	0	1	0	0	0	0	1	1	1	0	1	1	0	1	1	0	0
1	1	0	0	1	1	1	1	1	0	1	1	1	0	0	0	0	1	0	0	0	0	1	1	1	0	0	0	0	0	1	0	0	0	0	0	1	0	0	1	1	0	0	1	0	0	0	1	1	0
1	1	1	1	1	1	1	1	0	0	1	0	0	1	1	1	0	1	0	0	0	1	1	1	1	0	0	1	0	0	0	0	0	0	0	0	0	0	1	1	1	1	0	1	0	0	0	1	1	0
1	1	1	1	1	0	1	1	0	0	1	0	0	1	1	1	1	0	0	0	0	1	1	1	0	0	1	0	0	0	0	1	1	0	0	0	1	1	1	0	0	1	1	1	0	0	1	1	1	1
1	1	1	1	1	1	1	1	1	0	0	0	0	0	0	0	1	1	0	0	0	1	1	1	0	0	1	0	0	0	0	1	0	1	0	1	1	1	0	0	0	1	1	0	0	0	0	1	1	1
1	1	1	1	1	1	1	1	1	1	1	0	0	0	0	0	1	1	0	0	0	1	1	1	1	1	1	0	0	0	0	1	0	0	0	0	1	1	1	0	1	1	1	1	1	0	0	1	1	1
1	0	0	1	1	1	1	1	1	1	1	0	0	0	1	0	1	1	0	0	0	1	1	1	1	1	0	0	0	0	0	0	0	0	0	1	1	1	1	0	1	1	1	1	1	0	0	1	1	0
0	1	1	0	0	1	1	1	1	1	0	1	0	0	1	0	0	0	0	1	1	1	1	1	1	1	0	1	1	1	0	0	0	0	1	1	0	1	1	1	1	0	1	1	0	0	1	1	1	1
1	1	1	0	1	1	1	1	0	0	0	0	0	1	0	0	1	1	1	0	0	0	1	1	1	1	1	1	1	1	0	0	0	0	0	1	0	1	1	1	0	0	0	1	1	1	1	1	1	0
1	1	1	1	1	1	1	1	0	1	0	0	0	1	0	0	1	1	0	0	0	0	1	1	1	0	1	1	1	0	0	0	0	0	0	1	0	1	1	1	1	0	0	0	0	1	1	0	0	0
1	1	1	1	1	0	0	1	1	1	1	0	0	0	0	0	1	0	0	1	1	1	1	0	0	0	0	0	0	0	0	0	0	0	0	1	1	1	1	1	1	0	0	0	0	0	0	0	0	0
0	1	1	1	0	0	0	1	1	1	1	0	0	0	0	0	0	0	0	0	0	1	1	0	0	0	0	0	0	0	0	0	0	0	0	1	1	1	1	1	1	1	1	1	1	0	0	0	0	0
1	1	1	1	0	1	0	1	1	1	1	0	0	1	1	1	1	0	1	0	0	0	1	1	0	1	0	1	0	0	0	0	0	0	0	0	1	1	1	1	1	1	1	1	0	1	0	1	0	0
1	1	1	0	0	1	1	1	1	1	1	0	0	1	1	0	0	0	1	1	0	0	0	1	1	0	0	0	0	0	0	0	0	0	0	0	0	1	1	1	1	1	1	1	0	1	1	1	1	0
1	0	0	0	1	1	1	1	1	1	1	1	1	1	0	0	0	0	1	0	0	0	0	0	1	1	0	0	0	1	0	0	0	1	0	0	0	1	1	0	1	1	1	1	1	1	1	1	1	1
1	1	1	1	1	1	1	0	0	1	0	0	0	0	0	0	0	0	1	0	0	0	0	1	1	1	0	0	1	1	0	0	0	0	0	0	0	0	0	0	1	1	1	1	1	1	1	0	0	1
0	0	1	1	0	1	0	1	0	0	1	0	0	1	1	1	0	0	0	0	0	0	1	1	1	0	0	0	1	1	1	1	0	1	0	0	0	0	0	0	1	1	1	0	0	0	0	0	0	1
0	0	0	1	0	1	0	1	1	0	0	0	0	0	1	1	1	1	1	1	0	0	0	1	1	0	0	0	1	1	0	0	1	1	0	1	0	0	0	1	0	1	0	1	1	0	0	0	0	0
0	0	1	0	1	1	1	1	1	1	0	1	0	0	0	1	1	0	1	1	0	0	0	1	0	0	0	0	0	0	0	0	1	1	0	1	1	0	0	1	0	1	0	0	0	1	0	0	0	0
0	1	1	0	1	1	1	0	0	1	1	1	1	0	1	1	1	0	0	1	0	1	0	1	1	1	1	1	0	0	0	0	1	1	0	1	1	0	1	1	1	1	0	0	1	1	1	0	0	0
0	1	0	1	0	1	1	0	1	1	1	1	1	1	0	1	1	0	0	0	1	1	1	0	0	0	0	1	0	0	1	0	0	1	0	0	0	1	1	1	1	1	1	0	1	0	1	1	0	0
0	0	1	1	1	1	1	1	1	1	1	1	1	1	0	1	1	1	1	1	1	1	1	1	1	0	0	0	1	0	1	1	0	0	0	0	1	1	1	1	1	1	1	1	1	0	0	1	0	0
1	1	0	1	0	0	0	1	1	1	1	1	1	1	1	1	1	1	0	1	0	1	1	1	0	0	0	0	0	0	0	1	0	0	0	0	0	0	1	1	0	0	1	1	0	0	0	0	0	0
1	1	1	0	0	0	0	1	1	1	1	1	0	1	1	1	1	1	0	0	1	1	1	1	0	0	0	0	0	1	0	0	0	0	1	0	1	1	1	1	1	0	1	1	1	1	0	0	1	0
1	1	0	0	0	0	0	0	1	1	1	0	0	0	1	1	1	0	0	0	0	0	1	1	0	0	0	0	0	0	0	0	0	0	0	0	1	1	1	1	1	1	1	1	0	1	0	0	1	0
1	1	1	0	1	1	1	0	1	0	0	0	0	0	1	1	1	1	0	0	0	0	1	1	0	0	0	0	0	0	0	1	1	1	1	1	1	0	0	1	1	0	1	1	1	0	0	1	1	1
1	1	1	0	1	1	1	0	0	0	0	1	1	1	1	1	1	1	1	1	0	1	1	1	0	0	0	0	1	1	1	1	1	0	0	0	0	1	0	1	0	0	0	1	1	1	0	0	1	1
1	1	1	0	0	1	1	0	0	0	0	1	1	0	1	1	0	1	1	1	1	1	1	0	1	0	0	0	1	1	1	1	1	0	0	0	0	0	0	1	1	0	1	1	0	1	1	0	1	1
1	1	1	0	0	1	1	1	1	1	0	1	1	0	0	0	0	0	1	1	1	1	0	0	0	0	0	0	1	1	0	1	1	0	0	0	0	0	1	1	0	1	1	1	0	0	1	0	1	1
1	1	0	0	1	1	1	1	1	1	1	1	1	0	0	0	0	1	1	1	1	1	0	0	0	0	0	0	1	1	1	1	0	0	1	0	0	0	1	1	1	1	1	1	0	0	0	0	0	1
0	1	1	1	0	1	1	1	1	1	1	1	1	0	0	1	1	0	0	0	0	0	0	1	1	1	1	0	0	0	0	1	1	1	1	1	0	0	0	1	1	1	1	0	0	1	1	1	0	0
1	0	1	1	1	0	1	1	1	1	1	1	0	0	1	1	1	0	0	0	1	0	0	1	1	1	0	0	0	0	0	1	1	1	1	1	1	0	1	1	1	1	0	1	1	1	1	1	0	0
1	1	0	1	1	1	1	1	1	1	1	1	0	0	1	1	1	1	0	0	0	0	0	1	1	1	1	0	0	0	0	1	1	0	1	0	1	1	1	1	1	0	1	1	1	1	1	1	0	0
1	1	1	1	1	1	1	1	1	0	1	1	1	1	0	0	1	0	1	1	1	0	0	1	1	1	1	1	0	1	1	0	0	0	0	0	1	1	1	1	0	0	0	1	1	1	1	1	1	0
1	1	1	1	0	1	0	1	1	0	0	0	1	1	0	0	1	0	1	1	1	1	0	0	1	1	1	1	0	0	1	0	0	0	0	1	1	1	1	1	1	1	0	1	0	0	0	1	1	0
0	1	1	1	1	1	1	1	0	1	0	0	0	0	0	0	1	1	1	1	1	1	1	1	1	1	1	1	0	0	0	0	0	0	0	1	1	1	1	1	1	1	0	1	0	0	0	1	1	0
1	1	1	1	1	0	1	1	0	1	0	0	0	0	1	0	1	1	1	1	1	1	1	1	1	1	1	1	0	0	0	0	0	1	0	0	1	1	1	1	0	0	0	1	0	0	1	1	1	0
1	1	1	0	0	1	1	1	0	1	1	1	1	1	1	0	0	1	1	1	1	1	1	1	1	1	1	1	1	0	0	0	0	1	0	0	1	1	0	0	0	0	0	0	0	1	0	1	1	1
0	0	1	1	1	1	1	0	1	1	1	1	1	1	0	0	0	0	1	1	1	1	1	1	0	1	1	1	1	0	0	0	0	0	0	0	0	1	0	0	1	1	1	0	0	1	0	1	1	1
0	0	1	1	1	1	0	0	1	1	1	1	0	0	0	1	1	1	1	0	1	1	1	1	0	0	1	1	1	0	0	1	1	0	0	0	1	1	1	1	1	1	0	0	0	0	0	1	1	1
1	1	1	1	0	1	1	0	0	1	1	1	0	0	0	1	0	1	0	1	1	1	1	1	1	1	1	1	1	0	1	1	1	0	0	0	1	1	1	1	0	1	1	0	0	1	1	1	0	1
1	1	1	1	0	0	1	0	1	1	1	0	0	1	0	0	0	1	0	0	0	1	1	1	1	0	1	0	1	0	0	1	1	0	0	0	1	0	1	0	0	1	0	0	0	1	0	0	0	1
0	1	1	1	0	0	0	1	1	1	1	0	0	1	1	0	1	1	0	0	0	0	1	1	1	0	0	1	0	1	0	0	1	0	0	1	0	0	1	0	0	0	0	0	0	1	0	0	0	1
0	1	1	1	1	1	1	0	0	0	1	1	1	1	0	0	1	1	1	0	0	1	1	1	1	0	0	1	0	1	1	1	1	1	1	1	1	0	1	1	0	0	0	0	0	1	0	0	1	1
1	1	1	1	1	1	1	0	0	0	1	1	1	1	0	1	1	1	1	0	0	1	1	1	0	0	0	0	1	1	1	1	1	1	1	1	1	0	0	1	0	0	1	1	0	0	1	1	1	1
1	1	1	1	1	1	1	1	1	0	1	0	0	1	1	1	1	0	0	0	1	1	1	1	0	0	0	0	1	0	0	1	1	1	1	0	0	0	0	1	0	0	0	1	0	1	1	1	0	1
0	1	0	1	1	1	1	1	1	0	1	1	0	0	1	1	0	0	1	1	1	0	1	1	0	1	1	1	1	1	0	1	1	1	1	0	0	0	0	1	0	0	0	0	0	1	1	1	1	1
1	1	1	1	1	1	1	1	1	1	1	1	0	0	1	0	0	0	0	1	1	0	1	1	0	1	1	1	1	1	1	1	1	1	1	0	0	0	0	0	1	0	0	0	0	0	1	1	0	1
0	1	1	0	1	1	1	1	1	1	1	0	0	0	1	0	0	0	0	1	1	1	1	1	0	1	1	1	1	1	0	0	1	1	1	1	0	1	1	1	0	0	0	0	0	0	0	1	0	0
0	0	1	1	1	1	0	1	1	1	1	0	0	0	1	0	0	0	1	1	1	1	1	0	0	1	1	0	0	0	0	0	0	0	1	1	1	1	1	1	1	1	0	0	1	1	1	1	0	0
1	0	0	1	1	1	1	1	1	1	1	1	1	1	1	1	1	1	1	1	1	1	0	1	1	1	1	0	0	1	0	0	0	1	1	0	1	1	1	0	1	1	1	1	1	1	1	1	1	1
0	0	0	1	1	1	0	0	1	0	0	0	1	1	1	1	1	0	1	1	1	1	1	1	1	1	0	0	1	1	0	0	0	1	1	1	1	1	0	0	1	1	1	1	0	0	0	0	1	1
1	0	1	1	1	1	0	0	0	0	0	1	0	1	1	1	1	1	1	1	1	1	1	1	1	0	1	1	1	1	0	0	0	0	0	0	1	1	0	0	0	0	0	1	0	0	0	1	1	0
1	0	1	1	1	1	0	0	0	0	0	0	0	1	1	1	0	1	1	1	1	1	1	1	1	1	1	1	1	1	0	1	1	1	0	0	0	0	0	1	0	0	0	0	0	0	0	1	1	0
0	0	0	1	1	0	0	0	1	1	1	1	1	1	1	1	1	1	1	1	0	0	1	1	1	1	1	1	1	1	0	1	1	1	1	0	1	1	0	0	0	0	0	0	0	0	0	1	1	0
0	0	1	1	1	0	0	0	0	1	1	1	1	0	0	1	0	1	1	1	1	0	0	1	1	1	1	1	1	1	0	0	1	0	0	0	1	1	0	0	0	0	1	1	1	1	0	0	0	0
1	0	0	0	1	1	1	0	0	0	1	1	1	0	0	0	0	0	0	0	1	1	1	1	0	0	1	1	1	0	0	1	0	0	0	1	1	0	1	1	0	1	1	1	1	0	1	1	0	0
1	0	0	0	0	0	1	0	1	0	1	1	1	0	0	1	0	1	1	0	1	1	1	1	0	0	0	0	1	1	1	1	1	0	0	1	1	0	1	0	0	0	0	1	1	0	0	0	0	0
0	0	0	0	0	0	0	1	0	0	0	1	0	0	1	1	1	1	1	0	0	0	1	0	0	0	1	1	1	1	1	1	0	0	1	1	1	0	0	0	0	0	0	0	1	0	0	0	0	0
1	0	0	0	1	0	1	1	0	0	0	0	0	1	1	1	1	1	1	1	0	0	0	0	0	0	1	1	1	1	1	1	1	0	1	1	0	0	0	0	1	0	1	0	1	0	0	0	1	0
1	0	0	0	1	1	1	1	0	0	0	1	0	0	0	0	0	0	0	0	1	1	1	0	1	0	0	0	1	0	0	0	0	0	1	0	0	0	1	1	1	1	1	1	1	0	0	0	1	1
1	1	0	1	1	0	1	1	0	0	0	0	1	0	1	1	1	0	0	0	0	0	1	0	1	0	0	0	1	0	0	0	0	0	1	1	0	0	0	0	0	0	0	1	1	0	0	1	1	1
1	1	0	0	1	0	1	1	0	0	0	0	1	1	1	1	1	0	0	0	0	0	1	0	1	0	0	1	0	0	0	1	1	1	0	0	0	0	0	0	0	0	0	0	0	0	0	1	1	1
1	1	1	0	0	0	0	1	1	0	0	0	1	1	0	1	1	1	0	0	0	1	0	0	1	0	0	0	1	1	1	0	1	0	0	0	0	0	0	1	1	0	0	0	0	0	0	1	1	1
0	1	1	0	0	0	0	1	1	1	0	0	0	0	1	1	1	0	0	0	0	1	0	0	0	0	0	0	1	0	1	0	1	0	1	0	1	1	0	1	1	1	0	0	0	0	0	1	0	1
0	0	1	0	0	1	0	1	1	1	1	0	0	0	1	1	1	0	0	0	0	0	0	0	0	0	1	1	1	0	0	0	0	0	1	1	1	1	0	1	1	1	0	0	0	0	1	1	1	0
0	1	1	1	0	0	1	1	1	1	1	1	1	1	1	1	1	1	0	0	0	0	0	0	0	0	1	1	1	0	0	0	0	0	0	0	1	1	1	0	0	0	0	0	0	0	1	1	0	0
0	1	1	1	1	1	1	1	0	1	1	0	1	1	1	1	1	1	0	0	1	1	0	0	0	1	0	0	0	0	1	1	0	0	0	1	0	1	0	0	0	0	0	0	0	0	1	0	0	0
0	1	1	1	1	1	0	1	1	1	1	0	0	1	0	1	1	0	0	0	1	1	1	0	1	0	0	0	1	1	1	1	0	0	1	1	0	1	0	1	1	0	0	0	0	0	0	0	1	0
0	1	1	0	1	1	0	1	1	1	1	1	1	1	1	1	1	0	0	0	1	1	1	0	0	0	0	0	1	1	1	1	0	0	1	0	1	1	0	1	1	1	0	1	1	1	0	1	1	0
0	1	1	0	0	1	1	1	1	1	1	1	1	1	1	0	0	0	0	0	1	1	1	0	0	1	1	1	1	1	1	1	1	1	1	1	1	1	0	0	1	1	0	0	1	1	1	0	0	0
1	1	0	1	0	1	1	1	1	1	1	1	1	1	0	0	1	0	0	0	0	0	0	0	0	1	1	0	1	1	1	1	1	1	1	1	1	1	0	1	1	1	1	1	0	1	1	0	0	0
1	1	0	0	0	1	1	1	1	0	1	1	1	1	1	0	0	0	0	0	0	0	0	0	0	0	0	1	1	1	1	1	1	1	1	1	1	0	0	1	1	1	1	0	1	1	1	0	0	0
1	1	1	1	0	1	1	0	1	1	0	1	0	0	0	0	0	0	0	0	0	0	0	1	1	0	1	1	1	1	1	0	0	1	1	1	1	0	1	1	1	1	1	0	1	1	1	1	1	0
0	1	1	0	0	1	1	1	1	0	0	0	0	1	0	0	0	1	1	1	0	0	0	1	0	0	1	1	1	1	1	0	0	0	0	0	0	1	1	1	1	0	1	1	1	1	0	0	0	1
0	1	1	1	0	0	1	1	1	0	0	0	0	1	0	0	0	0	1	1	0	1	1	1	0	0	1	1	0	0	0	1	1	0	0	0	0	1	1	1	0	0	0	1	1	1	0	0	0	1
0	1	1	1	0	0	1	1	1	1	1	0	0	1	0	0	0	1	1	1	1	1	1	0	1	0	1	0	0	0	0	0	0	0	0	0	0	1	0	1	0	0	1	1	1	0	0	1	0	0
0	1	1	1	0	0	0	1	1	1	1	0	1	1	0	0	0	1	1	1	0	0	1	0	1	0	0	0	1	0	0	0	0	0	0	0	0	0	1	0	0	0	1	1	1	0	1	1	1	0
0	1	1	1	1	0	0	1	1	1	1	1	1	1	1	0	0	0	0	0	0	0	0	0	1	0	0	1	1	1	0	0	0	0	0	0	0	0	0	1	0	1	1	1	1	1	0	0	0	1
0	1	0	1	1	1	0	0	0	1	1	1	1	1	1	0	0	0	0	0	0	0	0	0	1	0	0	1	1	0	0	0	0	0	0	0	0	0	0	1	0	1	1	1	1	1	0	1	0	1
1	1	0	1	0	0	0	1	0	0	1	1	1	1	1	1	1	0	1	0	0	0	0	0	1	0	0	0	0	1	0	1	0	0	1	1	0	0	0	1	0	0	0	1	0	1	1	0	0	1
1	1	0	1	0	0	0	0	0	0	0	1	1	1	0	0	0	1	1	1	1	0	0	0	0	0	0	0	0	0	0	1	1	1	1	0	0	0	0	0	0	0	0	1	1	1	1	0	1	1
0	1	0	1	1	0	0	0	0	0	0	1	0	1	1	0	0	1	1	1	1	0	0	0	0	0	0	0	0	0	0	0	0	1	1	0	0	0	0	0	1	1	1	1	1	1	1	0	1	0
0	0	0	0	1	1	1	0	0	0	0	1	0	1	1	1	0	0	0	1	0	0	0	1	0	0	0	0	0	0	0	0	0	1	1	0	0	0	0	0	1	1	0	1	1	1	1	1	1	0
0	0	0	1	1	1	0	0	1	0	0	0	0	1	1	1	0	1	0	0	0	0	1	1	1	0	0	0	0	0	0	0	0	0	1	1	0	0	0	1	0	0	0	0	0	0	0	1	1	0
1	1	0	0	1	0	0	1	0	0	0	0	0	0	0	1	1	1	0	0	0	0	0	0	0	1	1	0	0	0	1	1	0	1	1	1	0	0	0	0	0	0	0	1	1	0	1	1	1	1
0	1	0	0	1	0	1	1	1	0	0	0	0	0	0	0	1	0	0	0	0	0	0	0	0	0	1	0	0	0	0	1	0	0	0	1	1	1	1	0	1	0	0	0	0	0	1	1	1	1
1	1	1	0	1	1	1	1	1	0	0	0	0	0	0	1	1	0	0	1	1	0	1	1	1	0	0	0	0	0	0	0	0	0	1	1	1	1	0	1	0	0	1	0	0	0	1	1	1	1
0	1	0	0	0	1	1	1	0	0	0	0	0	0	0	0	0	1	0	0	0	0	1	0	0	0	0	0	0	0	0	0	0	0	0	0	1	1	0	0	0	0	1	1	0	0	1	1	1	1
0	0	0	0	0	0	0	1	0	0	0	0	0	0	0	0	0	0	0	0	0	0	0	1	0	0	0	0	1	1	0	0	1	0	0	0	1	1	0	1	0	0	0	0	1	0	0	0	0	1
0	0	0	1	0	0	1	1	0	0	0	0	0	0	0	1	0	0	0	0	0	0	0	0	0	0	0	0	0	1	0	1	1	1	0	0	1	0	1	1	0	0	0	1	1	1	1	1	1	0
0	0	0	0	0	0	1	1	0	0	0	0	0	0	0	0	0	0	0	0	0	0	0	0	0	0	0	0	1	0	0	1	1	1	0	0	0	0	1	1	1	1	1	0	0	1	0	1	0	0
0	0	0	0	0	0	0	0	0	0	0	1	0	0	0	0	0	0	0	0	0	0	1	1	0	0	0	0	0	0	0	0	1	0	0	0	0	0	0	1	1	1	1	0	0	0	0	0	0	0
0	0	0	0	0	0	0	0	1	1	0	1	0	0	0	0	0	0	0	0	0	0	1	1	1	0	0	0	0	0	0	0	0	0	0	1	0	0	0	0	0	0	0	0	0	0	0	0	0	0
0	0	0	0	0	0	0	1	1	1	0	1	0	0	0	0	0	0	1	1	0	0	1	0	0	0	1	0	0	0	0	0	0	0	0	1	0	0	1	0	0	0	0	0	0	1	1	0	0	0
1	0	0	0	0	0	1	1	0	0	0	1	0	0	0	0	0	0	0	0	0	0	1	0	0	0	1	0	0	0	0	0	0	1	1	1	0	1	1	0	0	0	0	0	0	0	0	0	0	1
0	1	0	0	0	0	1	0	0	0	0	1	1	0	0	0	0	1	0	0	0	0	0	0	0	0	0	0	0	0	0	0	1	1	1	1	0	1	1	0	0	0	0	0	0	0	0	0	0	1
0	1	1	0	0	0	1	0	0	0	0	0	1	1	1	0	0	1	0	0	0	0	0	0	1	0	0	0	0	0	0	0	1	1	1	0	0	1	0	1	0	0	0	0	1	0	0	1	1	0
1	1	0	0	0	0	0	0	0	1	0	0	1	1	1	1	0	1	1	0	0	0	0	0	1	0	1	0	0	0	0	0	0	0	0	0	1	0	0	0	1	0	0	0	0	1	0	1	0	0
1	0	0	0	0	1	0	1	0	0	0	0	1	1	0	1	1	1	0	0	0	0	0	0	1	0	1	0	0	0	1	1	0	0	0	0	1	0	0	1	0	0	0	0	0	1	0	0	1	0
1	1	1	0	0	1	1	1	1	0	0	0	0	0	0	1	1	1	0	0	1	1	1	0	0	1	1	0	0	0	1	1	1	1	0	0	0	0	0	1	1	1	1	0	1	1	0	1	0	1
1	1	1	0	0	0	1	0	1	0	1	0	0	0	0	1	1	0	0	0	1	1	1	0	1	0	0	0	0	0	0	1	1	1	1	0	0	1	1	1	1	1	1	1	1	0	0	1	1	1
1	1	0	0	1	0	0	0	0	0	0	0	0	1	1	1	0	0	0	0	1	1	0	0	1	0	0	0	0	0	0	0	1	1	1	0	1	1	1	1	0	1	1	1	1	1	0	0	1	1
1	1	0	1	0	1	0	1	1	1	0	1	1	1	0	0	0	0	0	0	0	1	1	0	1	0	0	0	1	1	0	1	1	1	0	0	1	1	1	1	1	1	1	1	1	1	1	1	1	1
1	1	1	1	0	1	0	0	1	1	0	1	1	1	0	0	0	0	0	0	1	1	1	1	0	0	0	0	1	1	0	0	0	0	0	0	1	0	1	1	1	1	0	1	1	1	1	1	1	0
0	0	1	1	0	1	1	1	1	1	1	1	1	1	0	0	0	0	0	0	0	1	0	0	0	0	0	0	1	1	0	1	0	1	1	0	1	0	0	1	0	0	0	0	0	0	1	1	1	1
0	1	1	1	1	0	0	1	1	0	1	0	0	0	1	1	0	0	0	0	0	1	1	1	1	1	0	0	0	1	1	1	1	1	1	1	1	1	0	0	0	0	0	0	0	0	1	1	1	1
1	1	1	1	1	1	0	0	0	0	0	1	0	1	0	1	0	0	0	0	0	0	1	1	1	1	1	0	0	0	1	0	0	0	1	0	1	0	0	0	0	0	0	1	0	0	0	0	0	1
1	1	1	1	1	1	0	0	1	0	0	0	0	1	1	1	1	0	0	0	0	0	0	0	1	1	1	0	0	0	1	1	1	0	0	1	1	0	0	1	0	1	1	1	1	1	1	1	1	1
0	1	1	1	1	0	0	0	1	0	0	0	0	1	1	1	0	0	0	0	0	0	0	0	0	0	1	0	0	0	1	1	1	0	0	0	1	0	1	0	0	0	0	0	0	0	1	1	0	0
0	1	1	0	0	0	0	0	1	1	1	0	0	1	1	1	0	0	1	0	0	1	0	0	0	0	0	0	1	1	0	0	0	0	0	1	1	0	1	1	0	0	0	0	0	0	1	1	0	1
0	0	0	0	0	0	0	0	0	0	1	0	0	1	0	0	0	0	1	0	1	1	1	0	0	0	0	0	1	0	1	0	0	1	0	0	0	0	0	0	0	0	0	0	0	0	0	0	0	1
0	0	0	0	1	1	0	0	0	0	0	1	1	1	0	0	0	0	0	0	0	1	1	0	0	0	0	1	1	0	0	0	0	0	0	0	0	0	0	0	0	0	1	0	0	0	0	0	1	1
0	0	1	1	0	1	0	0	0	0	0	1	1	1	0	0	0	0	0	0	1	1	1	0	1	1	0	1	1	0	0	0	0	1	0	0	0	1	1	0	0	0	1	1	0	0	1	0	0	0
0	0	1	1	0	0	0	0	1	0	0	0	0	0	0	1	1	0	0	0	1	1	1	1	0	1	0	0	0	0	1	1	1	0	0	0	1	1	1	0	0	0	0	0	0	0	1	0	0	1
0	0	0	0	1	0	0	0	0	0	0	0	0	0	0	0	1	1	1	0	0	1	1	1	1	1	0	0	0	0	1	1	1	1	0	0	1	1	1	0	0	0	0	0	1	1	0	0	0	1
0	0	0	0	0	1	1	0	0	0	0	0	0	0	0	0	1	1	1	1	1	1	1	1	0	1	0	0	1	0	0	1	1	0	0	0	1	1	1	0	1	0	0	1	1	1	1	1	1	0
0	0	0	0	1	1	1	0	0	0	0	0	0	0	0	0	0	1	0	0	1	1	1	0	1	1	1	1	1	0	0	0	0	0	1	1	1	1	1	1	1	1	1	1	1	1	0	1	0	0
0	0	0	1	0	0	1	0	0	0	0	0	0	0	0	0	0	0	0	0	0	0	1	1	0	1	1	1	0	0	0	0	0	0	0	0	1	1	1	0	0	0	0	0	1	1	0	0	1	0
0	0	0	0	0	0	1	0	0	0	0	1	0	0	0	0	1	0	0	1	0	0	0	1	1	1	1	1	0	0	0	0	0	0	0	1	1	1	0	0	1	0	0	0	0	0	0	1	1	0
0	0	0	0	0	0	1	1	0	0	1	0	1	0	0	0	1	1	1	1	1	0	0	1	1	0	1	1	0	1	0	0	0	0	0	1	1	1	1	0	0	0	0	0	0	0	0	0	0	0
1	1	1	0	1	0	1	1	0	0	1	1	1	0	0	0	1	1	1	0	1	0	0	1	1	1	1	1	1	1	0	0	0	0	0	0	0	1	1	0	1	1	0	0	0	0	0	0	1	0
1	0	0	0	1	0	0	0	0	0	1	1	1	1	0	1	1	1	1	0	0	0	1	1	0	1	0	0	0	0	0	0	0	0	0	1	1	1	0	1	1	1	1	0	1	0	1	1	1	1
0	0	0	0	1	1	0	0	0	1	0	1	1	1	0	1	1	0	1	1	0	1	1	0	0	0	0	0	0	0	0	0	0	0	0	1	1	1	1	1	1	1	1	1	1	1	1	1	1	1
0	0	0	1	1	1	1	0	1	1	1	1	1	0	1	1	1	1	1	1	1	1	1	1	0	0	0	0	0	0	0	0	0	0	0	0	0	1	1	1	0	0	0	1	1	0	1	0	1	1
0	1	0	1	1	1	1	0	1	1	1	0	0	0	1	1	1	0	0	1	1	1	1	1	1	0	0	0	0	0	0	0	0	0	0	0	0	1	1	0	0	0	1	1	0	0	1	1	1	1
1	1	1	0	0	1	1	0	1	1	1	1	0	0	0	0	1	1	0	1	1	1	1	1	0	0	0	0	0	0	0	0	0	0	1	0	1	1	0	0	0	0	0	1	1	0	1	0	1	1
0	0	0	0	0	0	1	0	0	1	1	1	1	0	0	0	1	1	1	1	1	1	1	0	0	0	0	0	0	1	0	0	0	0	1	0	0	0	1	0	0	0	0	1	1	0	0	0	1	0
0	0	0	0	1	0	1	0	1	1	1	0	1	1	1	0	0	1	1	1	1	1	1	0	0	0	0	0	0	1	1	1	1	1	1	0	0	0	1	0	0	0	0	1	1	0	0	0	1	0
0	0	0	0	1	0	1	0	1	1	0	0	1	1	1	1	0	0	1	1	1	1	1	0	0	0	0	0	1	1	1	1	1	1	1	0	0	0	0	0	0	0	0	0	1	0	0	0	0	0
0	0	0	0	0	0	0	0	1	1	0	1	1	1	0	0	0	0	0	1	0	1	1	1	0	0	1	1	1	1	0	0	0	1	0	0	0	1	1	0	0	1	0	0	0	0	0	0	0	0
0	0	0	0	1	1	0	0	1	0	0	1	1	1	0	0	0	0	0	0	0	0	1	1	0	0	0	1	1	1	0	0	1	0	0	0	0	0	1	0	0	0	0	0	0	0	0	0	0	0
0	0	0	1	1	1	0	0	1	1	1	1	1	1	1	0	0	0	1	0	0	0	1	1	0	0	0	1	1	0	0	0	0	0	0	0	0	0	1	1	0	0	1	0	0	0	0	0	1	0
0	0	0	1	1	0	1	0	1	1	1	0	0	1	1	0	0	0	1	1	1	1	1	1	0	0	0	1	1	1	0	0	1	1	1	0	0	0	1	0	0	0	0	1	0	1	0	0	0	1
0	0	1	0	0	0	1	1	1	1	0	0	0	1	1	1	0	0	0	1	1	1	1	1	1	0	0	0	0	1	0	1	1	1	0	0	0	0	0	0	0	0	0	0	0	0	0	0	1	1
0	1	0	0	0	0	1	1	1	1	0	0	1	1	1	1	0	0	0	1	1	0	1	1	1	0	0	0	0	0	0	0	0	0	1	0	0	0	0	0	0	0	1	0	1	0	0	0	1	0
0	1	0	0	0	0	1	1	1	0	0	0	1	1	1	0	0	0	0	0	0	0	1	1	0	0	0	0	1	0	0	0	1	1	1	1	1	0	0	1	1	1	1	1	1	0	0	0	1	1
0	0	1	1	0	0	1	1	1	0	0	0	1	0	0	0	0	0	0	0	0	1	0	0	0	0	0	0	0	0	1	1	1	1	0	1	0	0	0	0	0	0	1	1	0	0	0	0	0	1
0	1	1	1	0	0	1	1	1	0	0	0	0	0	0	0	0	0	0	0	0	1	0	1	1	0	0	0	0	1	1	1	1	1	0	0	0	1	0	0	1	1	1	1	0	1	0	0	0	1
0	1	1	0	0	0	0	1	1	0	0	0	0	1	0	0	0	1	0	1	0	1	0	1	1	0	0	0	1	1	1	1	1	0	1	0	0	1	0	0	0	1	1	1	0	1	0	0	1	1
1	1	1	0	0	0	0	1	1	0	0	0	0	1	1	0	0	0	0	0	1	1	1	1	1	1	1	0	0	0	1	1	1	0	0	0	1	1	0	0	0	1	1	1	1	1	0	1	1	1
1	1	1	1	0	0	1	1	1	0	0	0	0	1	1	1	0	0	0	0	1	1	1	1	1	1	1	1	0	0	0	1	0	0	0	1	1	1	0	0	0	0	0	1	0	0	0	1	1	1
0	0	0	1	0	1	1	1	0	1	0	0	1	1	0	1	0	0	1	1	1	1	1	0	1	1	0	1	0	0	1	1	1	0	1	1	1	1	0	0	0	0	0	0	1	1	0	1	1	1
0	0	1	0	0	0	0	1	1	0	0	1	0	0	0	1	0	1	1	1	0	0	0	0	1	1	0	0	0	0	0	1	1	0	1	1	1	0	0	0	1	1	0	0	1	1	1	1	1	0
0	1	0	0	1	0	0	0	0	0	0	1	0	0	1	0	0	0	0	0	1	0	0	0	0	0	0	1	1	1	0	1	1	1	1	0	0	0	0	0	0	0	0	1	1	1	1	1	1	0
0	0	0	0	0	0	0	0	0	0	0	1	0	0	0	1	0	0	0	0	0	0	0	0	1	0	0	1	0	0	0	1	1	1	0	0	0	0	0	0	0	0	0	1	1	1	1	1	0	0
0	1	0	1	1	0	1	0	1	1	0	1	0	0	1	1	0	0	0	0	0	0	0	1	1	0	0	1	0	0	0	0	1	1	1	1	1	0	0	0	1	0	0	1	1	1	0	1	0	0
0	0	1	0	1	0	1	0	1	0	0	1	0	0	0	1	0	0	0	0	0	0	0	1	1	0	0	0	0	0	0	0	1	0	0	0	0	0	0	0	0	0	1	1	1	1	0	0	0	0
1	1	1	0	0	0	1	0	0	0	0	0	0	1	1	1	1	0	0	1	0	0	1	1	1	0	0	0	0	0	0	0	0	0	1	0	0	0	0	0	0	0	0	0	0	1	1	0	0	0
1	1	0	0	0	1	1	0	0	0	0	0	1	1	1	1	1	0	0	0	1	1	1	1	0	1	0	1	1	1	0	1	0	0	1	0	0	0	0	0	0	0	0	0	0	1	1	1	0	0
0	0	1	0	0	0	0	0	0	0	1	1	1	1	1	1	1	1	0	0	0	0	1	1	0	0	1	1	1	1	1	1	0	0	1	1	1	0	0	0	1	1	1	0	1	1	1	1	0	1
0	0	1	0	0	0	0	1	0	1	0	0	0	1	1	1	1	1	0	1	0	0	0	0	0	0	0	0	1	1	1	0	0	0	1	1	1	0	0	0	1	0	0	0	1	1	1	1	1	1
0	0	0	0	1	0	1	1	1	1	0	0	0	0	1	1	0	1	1	0	1	0	0	0	1	0	0	0	0	1	1	0	0	1	1	1	0	0	0	0	0	0	0	0	1	1	1	1	1	1
0	0	0	1	1	1	1	1	1	0	0	0	0	0	0	1	0	0	1	1	1	0	1	0	0	0	0	0	0	0	0	0	0	1	1	0	0	0	0	0	0	0	0	0	0	0	0	1	1	0
0	1	0	0	1	1	1	1	0	0	0	1	0	0	0	0	0	0	0	1	1	1	0	0	0	1	1	1	0	0	0	0	0	1	1	1	0	1	0	1	1	0	1	0	0	0	0	1	1	0
0	0	0	0	0	1	0	0	0	0	0	0	1	1	0	0	0	0	0	0	1	1	1	0	0	1	1	0	0	0	1	1	1	0	1	1	1	1	1	0	0	0	0	0	1	1	0	1	0	1
0	0	0	0	0	0	0	1	0	1	1	1	1	0	0	0	0	0	0	0	0	1	0	0	1	1	1	0	0	0	0	1	0	1	1	0	1	1	0	0	0	0	0	1	1	1	0	0	0	1
0	0	0	1	1	0	0	0	0	0	1	0	0	0	0	1	0	0	0	0	0	0	0	0	1	1	1	1	0	0	0	0	0	1	0	0	1	1	1	0	0	1	1	0	0	0	0	0	0	1
0	0	0	1	1	0	1	1	1	0	0	0	0	0	0	0	0	0	0	0	0	1	1	1	0	1	1	0	0	0	0	0	1	1	0	0	1	1	0	0	0	1	1	1	0	0	1	1	1	1
0	0	0	0	1	1	0	0	1	0	1	0	0	0	0	0	0	0	0	0	1	1	0	0	0	0	1	0	1	1	0	0	0	0	0	1	1	1	0	0	0	1	0	1	0	0	1	1	1	1
1	1	1	0	0	1	0	0	1	0	0	0	0	0	0	1	0	0	0	0	1	0	0	0	0	1	1	1	0	0	0	0	0	0	1	1	1	1	0	0	0	0	1	0	0	1	0	1	1	1
0	1	0	0	0	1	1	0	1	1	0	0	0	0	0	0	0	0	0	0	0	1	1	0	0	1	1	0	0	0	0	0	0	0	1	1	1	0	1	0	0	0	1	1	1	1	1	0	0	1
0	0	0	0	0	0	0	0	1	0	0	0	0	0	0	0	0	0	0	0	0	1	1	1	0	0	0	1	1	0	0	0	0	1	1	1	0	0	0	0	0	0	0	1	0	0	0	0	1	1
1	1	0	0	1	0	0	0	0	0	0	0	0	0	0	0	0	0	0	0	0	0	0	0	0	0	1	1	0	0	0	0	0	0	1	0	0	0	0	0	0	0	0	1	1	1	0	0	1	1
0	0	0	0	0	0	0	0	0	0	0	0	0	0	0	0	0	0	0	0	0	0	1	0	0	0	1	0	0	0	0	1	1	1	1	0	0	1	1	0	0	0	0	1	0	1	1	1	1	1
1	1	1	1	1	0	0	0	0	0	0	0	0	0	0	0	0	0	0	1	0	0	0	0	1	1	0	0	1	1	1	1	0	1	0	0	1	1	1	0	0	0	0	0	0	0	1	1	1	0
0	1	1	1	1	1	0	0	0	0	0	0	0	0	0	0	0	0	0	1	0	1	0	0	0	0	0	1	0	1	1	1	1	0	0	0	1	0	0	0	1	1	0	0	0	1	1	1	1	0
1	1	1	1	1	0	0	0	0	0	0	0	1	0	0	0	0	1	0	1	1	0	0	1	0	0	0	1	1	1	1	1	0	0	0	0	1	1	0	0	1	1	0	0	0	1	0	1	1	0
1	1	1	0	0	0	1	0	0	0	0	1	1	1	0	0	0	0	0	0	0	0	0	0	0	0	0	1	1	0	0	0	0	0	0	1	1	0	0	0	1	1	0	0	0	1	1	1	1	1
0	0	0	0	0	0	1	0	0	0	0	0	1	1	0	0	0	0	0	0	0	0	0	0	1	1	1	1	1	0	0	1	1	0	0	0	1	0	0	1	1	0	0	0	0	1	1	0	1	0
0	0	0	0	0	0	1	0	0	0	0	0	1	1	0	0	0	0	0	0	0	0	0	0	1	0	1	1	0	0	0	1	0	0	0	1	1	0	0	0	0	0	1	1	0	1	1	1	1	0
0	0	0	0	1	0	0	0	0	0	0	0	1	1	0	0	0	0	0	0	0	0	1	1	1	1	1	1	0	0	0	1	0	0	0	1	0	0	0	0	0	0	1	1	0	0	0	1	1	0
0	0	0	0	1	0	0	0	0	0	0	1	1	1	0	0	0	0	0	0	0	0	0	1	0	0	1	1	1	1	1	1	1	1	0	1	0	0	0	0	0	0	1	1	0	0	0	1	1	1
0	0	1	0	0	0	1	0	0	0	1	1	1	0	0	0	0	0	1	1	0	0	0	1	0	0	1	1	1	1	0	1	1	1	1	0	0	0	0	0	0	1	1	1	0	0	0	0	0	1
0	1	1	1	0	0	0	0	0	0	1	0	0	0	0	0	0	0	1	0	0	0	0	0	0	0	1	1	0	0	1	1	1	0	0	0	0	0	0	0	1	1	1	1	0	0	0	0	0	0
0	0	0	0	1	1	0	0	0	0	1	1	1	1	0	0	0	0	1	0	0	0	0	1	1	0	1	1	0	0	0	1	0	0	0	0	0	0	0	0	0	0	0	1	0	0	0	0	0	1
0	0	0	0	0	0	0	0	0	0	1	0	1	1	0	0	0	0	0	0	0	0	0	1	1	1	1	1	1	0	1	1	1	1	0	1	0	1	0	0	0	0	1	1	0	0	0	0	0	1
1	1	0	0	0	0	1	0	0	0	0	0	1	1	0	0	0	0	0	0	0	1	1	1	0	1	1	0	1	0	0	1	1	1	1	1	1	1	0	0	0	0	1	1	1	1	0	0	0	1
1	0	1	0	1	1	1	0	0	0	0	0	1	0	0	1	0	0	0	0	0	1	0	0	0	0	0	1	1	0	0	0	1	1	1	1	1	1	1	1	0	0	1	1	1	1	0	0	0	1
1	0	0	1	0	1	1	0	0	0	0	0	0	1	1	1	0	0	0	0	0	0	0	1	1	0	0	1	1	0	0	0	1	1	1	1	1	1	1	0	0	0	1	1	1	0	0	0	0	0
1	0	0	0	0	0	1	0	0	0	0	1	1	1	0	0	0	0	0	0	0	0	0	1	1	0	0	1	1	0	0	1	1	0	1	1	1	1	0	0	0	0	0	1	1	0	0	0	0	0
0	0	0	0	0	1	1	0	0	0	0	1	1	1	1	0	0	0	0	0	1	0	0	0	0	0	0	0	1	0	1	1	0	1	1	1	1	1	0	0	0	0	0	1	1	0	0	1	0	0
0	0	0	0	0	0	1	0	0	0	0	1	1	1	1	1	0	0	0	0	1	1	0	0	0	0	0	1	0	0	1	1	1	1	0	1	1	1	1	1	0	0	1	1	0	0	0	0	0	0
0	0	0	0	0	0	1	0	0	0	0	1	0	0	0	0	0	1	1	1	1	0	0	0	0	1	1	0	0	0	1	1	1	0	0	1	1	1	1	1	0	0	1	0	0	0	0	1	0	1
0	0	1	1	1	0	0	0	0	0	0	1	0	1	1	0	0	1	1	1	1	0	0	1	1	1	0	0	0	0	1	0	0	0	0	0	1	1	1	1	0	0	0	0	0	0	0	1	1	1
0	0	0	0	1	0	0	0	0	0	0	0	0	1	1	1	0	0	0	0	1	0	0	1	1	0	0	0	0	0	0	0	0	0	0	0	1	0	1	1	0	0	1	0	0	0	0	1	1	0
0	0	0	0	1	0	0	0	0	0	0	0	1	1	1	1	0	0	0	0	0	0	0	0	0	0	0	0	0	0	0	0	0	0	0	1	1	0	1	1	0	0	1	1	1	0	0	1	1	0
0	1	0	0	1	0	0	0	0	0	0	0	1	1	1	1	0	0	0	1	0	0	0	0	0	0	0	0	0	0	0	1	0	0	0	0	0	1	1	1	0	0	1	1	1	0	0	0	0	1
1	1	1	0	0	0	0	0	0	0	0	0	0	0	0	0	0	0	0	0	0	0	0	0	0	0	0	0	0	0	0	1	1	1	0	1	1	1	1	1	1	1	1	1	1	0	0	0	0	1
1	1	0	1	0	0	0	0	0	0	1	1	0	0	0	0	0	0	0	1	1	0	0	0	0	0	0	1	1	0	0	1	1	1	0	1	1	1	1	1	1	1	1	1	1	0	0	0	0	0
0	0	1	1	0	1	1	0	0	1	1	1	0	0	1	0	0	0	1	1	0	1	0	0	0	0	0	1	0	1	0	0	1	0	0	0	0	0	1	1	1	1	0	0	0	0	0	0	0	0
0	0	1	1	0	1	1	0	0	0	0	1	1	0	0	1	1	1	1	1	0	0	0	0	0	0	0	0	0	1	0	0	0	0	0	0	0	0	1	1	0	0	0	0	0	0	0	0	0	0
0	0	1	1	1	1	1	1	0	1	0	1	1	0	0	0	1	1	1	1	0	0	1	0	0	0	0	0	1	1	0	0	0	0	0	0	0	0	1	1	1	0	0	0	1	0	0	0	0	0
0	0	1	1	1	0	1	1	0	1	0	0	1	1	0	0	1	0	0	0	0	0	1	1	0	1	1	1	1	1	0	0	0	0	0	0	0	0	0	0	0	0	0	0	0	0	0	0	0	0
0	0	1	0	1	1	1	0	0	0	0	0	0	0	0	0	1	1	0	0	0	1	1	1	0	1	1	0	0	0	0	0	1	0	0	0	0	0	0	0	1	1	0	0	0	0	0	0	0	1
0	0	0	0	1	0	1	1	1	0	0	0	0	0	0	0	0	0	0	0	1	1	1	1	0	0	0	0	0	0	0	0	0	1	0	0	0	0	0	0	1	1	1	0	0	1	0	0	0	0
0	0	1	0	1	0	1	1	1	0	1	0	0	0	0	0	0	0	0	0	1	0	0	0	0	0	1	0	0	0	0	0	0	0	1	1	1	0	0	1	1	1	1	1	1	1	0	1	1	0
1	1	1	1	0	1	1	1	1	0	0	0	0	0	0	0	0	0	0	0	0	0	0	0	0	0	0	0	0	1	1	1	1	1	1	1	1	1	1	1	1	0	0	0	0	1	0	1	1	0
1	1	1	0	0	1	1	0	0	0	0	1	0	1	1	0	0	0	0	1	1	0	0	0	0	0	0	0	0	0	0	1	1	1	1	1	1	1	1	1	0	0	0	0	1	1	1	1	1	0
0	0	0	0	0	0	1	0	0	0	0	0	1	1	0	0	0	0	0	1	1	1	1	0	0	0	0	0	1	1	1	1	0	1	1	1	1	0	0	0	0	0	0	1	1	1	1	1	0	0
0	0	1	1	0	1	1	0	0	0	0	0	1	1	1	0	0	0	1	0	0	0	0	0	0	0	0	0	1	1	1	1	1	1	1	0	0	0	1	0	1	0	0	0	1	1	1	0	0	0
1	1	1	1	0	1	1	1	0	0	0	0	1	1	0	0	0	0	1	0	0	0	0	0	0	0	0	1	1	1	0	1	1	1	0	0	0	0	1	0	1	1	0	0	1	1	0	0	0	0
1	1	1	0	0	1	1	0	0	1	1	1	1	1	0	0	0	0	0	0	0	0	0	0	0	0	0	1	0	1	0	0	0	0	0	0	0	0	0	0	0	0	0	1	1	1	0	0	0	0
1	1	1	0	0	1	1	0	1	1	1	1	1	1	0	0	0	0	1	1	1	1	0	0	1	0	0	0	0	1	0	0	0	0	0	0	0	0	0	0	0	0	0	0	0	1	0	0	0	0
0	1	1	0	0	1	0	1	1	1	1	1	1	1	0	0	1	1	1	1	1	0	0	0	0	0	0	0	0	1	0	0	0	0	0	0	0	0	1	0	0	0	1	1	1	1	0	0	0	0
0	1	1	0	0	1	1	1	1	0	1	1	1	1	0	0	0	1	1	0	0	0	0	1	0	0	0	0	0	0	1	0	1	0	0	0	0	0	0	0	0	1	0	0	0	1	0	0	0	1
0	0	1	0	0	0	1	1	1	0	1	1	1	1	0	0	0	0	0	0	0	0	0	0	0	0	0	0	0	0	1	1	1	0	1	1	1	1	0	0	1	1	0	0	1	0	0	0	0	1
0	0	0	0	0	0	1	0	1	0	0	1	1	1	1	0	0	0	0	0	0	0	0	0	1	1	0	0	0	0	0	0	0	1	1	0	0	1	0	0	0	0	0	1	1	1	1	1	0	1
0	1	0	0	0	0	1	0	1	0	0	1	1	1	1	1	1	1	0	0	0	0	1	0	1	1	0	0	0	0	0	0	1	0	0	0	0	1	0	0	0	0	0	1	1	1	1	0	0	0
0	1	0	0	0	0	0	0	0	0	0	1	0	1	1	1	1	1	0	0	1	0	0	1	1	1	0	0	0	0	0	1	1	0	0	1	1	0	1	1	1	1	1	1	1	1	0	0	0	0
1	1	1	0	1	0	0	0	0	0	1	1	1	1	1	1	0	1	0	0	1	1	0	1	1	0	0	0	1	0	0	0	0	0	0	1	1	1	0	1	1	1	1	1	1	1	0	0	0	0
1	1	1	0	0	1	1	0	1	1	1	1	1	1	1	1	0	0	0	1	1	1	1	1	1	1	0	0	0	0	0	0	0	0	0	0	1	1	0	1	1	1	0	1	0	1	0	0	0	0
1	1	1	0	0	0	1	0	1	1	1	1	1	1	1	1	0	0	0	1	0	0	1	1	0	0	0	0	0	0	0	0	1	0	0	0	1	1	1	1	1	0	0	0	0	0	0	0	0	0
1	0	0	0	0	0	0	1	1	1	1	1	0	0	0	1	0	0	0	0	0	0	1	0	0	0	0	0	0	0	0	0	0	0	0	0	1	1	1	1	1	1	0	0	0	0	1	0	0	0
1	0	0	0	0	0	1	1	0	1	1	0	0	0	0	0	0	1	1	0	0	1	1	0	0	0	0	0	0	1	1	0	0	0	0	1	0	0	1	1	1	1	0	0	0	1	0	1	0	0
0	0	1	0	0	0	1	1	0	1	1	1	1	0	0	0	0	1	1	0	0	1	0	0	0	0	0	0	0	0	1	0	0	0	1	0	0	1	1	1	0	0	1	1	0	0	0	0	1	0
0	1	1	0	0	0	1	0	0	1	1	1	1	1	0	0	0	0	1	1	1	1	0	0	0	0	0	0	1	0	1	0	0	0	0	0	1	1	1	1	0	0	0	1	1	0	0	0	0	0
0	1	1	1	0	0	1	0	1	1	1	1	1	1	0	0	0	1	1	0	1	1	0	0	0	0	0	1	0	0	0	0	0	0	0	0	1	1	1	1	0	0	1	1	1	0	1	0	0	0
1	1	1	1	0	0	1	1	0	0	1	1	1	0	0	0	0	1	0	0	1	1	1	0	0	0	1	0	0	0	0	0	0	1	0	0	0	1	1	0	0	1	1	1	1	1	1	0	0	0
1	1	1	0	0	0	0	0	0	1	1	1	1	0	0	0	0	1	0	0	0	0	1	0	0	0	0	0	0	0	0	0	0	1	0	0	0	1	1	0	0	0	1	1	1	1	1	1	0	1
1	1	1	0	0	0	0	0	1	1	0	0	1	0	0	1	0	1	0	0	0	0	0	0	0	1	1	0	0	0	1	1	0	0	0	1	0	0	0	0	1	1	1	1	1	1	1	0	0	1
1	1	1	0	0	0	0	0	1	1	0	1	1	1	1	1	1	1	0	0	0	0	0	0	0	1	1	0	0	0	1	1	0	0	0	0	0	1	0	1	1	1	1	0	0	1	1	0	0	1
0	1	0	0	0	0	0	0	1	1	0	0	1	1	1	0	0	1	0	0	0	0	0	0	0	0	1	0	0	0	0	0	0	0	0	0	0	0	1	1	1	1	0	0	1	1	0	0	0	0
0	1	0	0	0	0	0	0	1	1	0	1	1	1	1	1	0	1	1	1	0	0	0	0	0	0	1	1	1	1	1	0	0	0	0	0	0	0	0	1	0	0	0	0	0	0	0	0	0	1
0	0	1	0	0	0	0	0	1	0	0	1	1	1	1	1	1	1	1	0	0	0	0	0	0	1	0	0	1	1	1	1	1	0	0	0	0	0	0	0	1	1	1	0	0	0	0	0	0	1
0	0	0	0	0	0	0	1	0	0	1	1	1	1	1	1	1	0	0	0	0	0	0	1	0	0	0	0	1	1	1	1	1	1	0	0	0	1	1	0	1	0	0	0	0	1	0	0	0	1
1	0	0	0	0	0	0	1	0	1	1	1	1	1	1	0	0	0	0	0	0	0	0	0	0	0	0	0	0	0	0	1	1	1	0	0	1	1	1	0	0	1	1	0	0	0	0	1	1	0
0	0	1	0	0	0	1	0	0	1	1	1	1	1	0	0	0	0	0	0	0	0	0	0	0	0	0	0	0	0	0	1	1	0	0	0	1	1	1	0	0	0	1	0	0	1	0	1	1	0
0	1	0	0	0	1	1	0	0	0	0	1	1	0	0	0	0	0	0	1	1	0	0	0	0	0	0	1	0	0	0	0	1	0	1	1	1	1	0	0	0	1	1	1	1	1	1	1	0	1
[truncated: 200 more columns]

## Sheet: Fig.4f
Training set size	CRP set	CRP set	CRP set	CRP set	CRP set
	#	#	#	#	#
	1	2	3	4	5
1250	53.6711	52.1333	54.08	52.9422	52.56
2500	53.59	52.65	54.73	52.77	53.4
3750	54.32	52.7886	53.4286	53.9657	51.52
5000	54.0533	52.7333	54.2667	53.2133	53.6
6250	54.848	53.072	54.512	53.76	53.728
7500	54.8	53.22	54.78	53.02	54.08
8750	53.6	52.3467	54.2667	53.8933	53.44

## Sheet: Fig.4g
Prediction Accuracy
%
53.6711
53.59
54.32
54.0533
54.848
54.8
53.6
52.1333
52.65
52.7886
52.7333
53.072
53.22
52.3467
54.08
54.73
53.4286
54.2667
54.512
54.78
54.2667
52.9422
52.77
53.9657
53.2133
53.76
53.02
53.8933
52.56
53.4
51.52
53.6
53.728
54.08
53.44

## Sheet: Fig.4h
Training set size	CRP set	CRP set	CRP set	CRP set	CRP set
	#	#	#	#	#
	1	2	3	4	5
1250	54.9244	53.0489	52.6489	53.8489	52.56
2500	52.57	52.65	54.58	53.71	52.74
3750	54.6857	52.9371	53.2229	54.1486	52.5943
5000	53.64	51.36	54.1467	53.6	50.88
6250	55.456	51.504	54.144	51.776	53.232
7500	55.72	51.5	47.22	47.48	51.3
8750	54.2933	51.68	46.4267	52.7733	49.9467

[truncated: 33 more sheets: Fig.4i, Fig.S4d, Fig.S11a, Fig.S11b, Fig.S11c, Fig.S11d, Fig.S12a, Fig.S12b, Fig.S13d, Fig.S13e, Fig.S13f, Fig.S13g, Fig.S13h, Fig.S13i, Fig.S14d, Fig.S14e, Fig.S14f, Fig.S14g, Fig.S14h, Fig.S14i …]
