# Supplementary material for: Light in, sound keys out: photoacoustic PUFs from stochastic nanocomposites
Source: Nat Commun. 2025 Aug 8;16:7323. doi: 10.1038/s41467-025-62747-1 (PMC12334560; doi:10.1038/s41467-025-62747-1)
Supplement: Supplementary file 3 — Source Data [file 41467_2025_62747_MOESM3_ESM.zip › Source Data/Supplementary Figure 23/Coding2.m]

function PUF_FuzzyECC_FromImages_ControlBased()
    scriptName = mfilename;
    resultFolder = fullfile(pwd, [scriptName '_results']);
    if ~exist(resultFolder, 'dir')
        mkdir(resultFolder);
    end

    folderPath = uigetdir(pwd, 'Select folder with PUF binary images');
    if folderPath == 0
        disp('No folder selected. Exiting.');
        return;
    end


    exts = {'*.png','*.jpg','*.jpeg','*.bmp'};
    files = [];
    for i = 1:numel(exts)
        files = [files; dir(fullfile(folderPath, exts{i}))];
    end
    numFiles = length(files);
    if numFiles < 2
        error('Need at least two images to compare.');
    end

    allNames = strings(numFiles, 1);
    allRecoveredKeys = cell(numFiles, 1);


    n = 127; k = 64;
    bchEnc = comm.BCHEncoder(n, k);
    bchDec = comm.BCHDecoder(n, k);


    refIdx = find(contains(lower({files.name}), 'control'), 1);
    if isempty(refIdx)
        error('No reference image containing "control" found.');
    end


    refPath = fullfile(folderPath, files(refIdx).name);
    refImg = preprocessBinaryImage(imread(refPath));
    refBitMatrix = refImg;
    refBitVector = reshape(refBitMatrix.', [], 1);
    refBitVector = logical(refBitVector(1:min(k,end)));


    refCodeword = bchEnc(refBitVector);
    refPadded = [refBitVector; false(n - k, 1)];
    helperData = xor(refCodeword, refPadded);


    save(fullfile(resultFolder, 'helperData_from_control.mat'), 'helperData');
    save(fullfile(resultFolder, 'secretKey_from_control.mat'), 'refBitVector');
    imwrite(~uint8(refBitMatrix)*255, fullfile(resultFolder, "control_bitpattern.png"));

    [avgHD, avgEntropy, avgUniformity] = computeFOM(refBitMatrix);
    T = table(avgHD, avgEntropy, avgUniformity, ...
        'VariableNames', {'Avg_InterHD', 'Avg_Entropy', 'Avg_Uniformity'});
    writetable(T, fullfile(resultFolder, "control_FOM.csv"));

    allNames(refIdx) = "control";
    allRecoveredKeys{refIdx} = refBitVector;


    for i = 1:numFiles
        if i == refIdx, continue; end

        imgName = erase(files(i).name, {'.png','.jpg','.jpeg','.bmp'});
        allNames(i) = imgName;
        imgPath = fullfile(folderPath, files(i).name);
        img = preprocessBinaryImage(imread(imgPath));
        bitMatrix = img;

        bitVector = reshape(bitMatrix.', [], 1);
        bitVector = logical(bitVector(1:min(k,end)));
        testPadded = [bitVector; false(n - k, 1)];

        noisyCodeword = xor(testPadded, helperData);
        recoveredKey = bchDec(noisyCodeword);
        allRecoveredKeys{i} = recoveredKey;

        imwrite(~uint8(bitMatrix)*255, fullfile(resultFolder, imgName + "_bitpattern.png"));
        [avgHD, avgEntropy, avgUniformity] = computeFOM(bitMatrix);
        T = table(avgHD, avgEntropy, avgUniformity, ...
            'VariableNames', {'Avg_InterHD', 'Avg_Entropy', 'Avg_Uniformity'});
        writetable(T, fullfile(resultFolder, imgName + "_FOM.csv"));
    end


    matchRates = zeros(numFiles, 1);
    refKey = allRecoveredKeys{refIdx};
    for i = 1:numFiles
        key = allRecoveredKeys{i};
        if isequal(length(key), length(refKey))
            matchRates(i) = sum(key == refKey) / length(refKey) * 100;
        else
            matchRates(i) = NaN;
        end
    end


    T = table(allNames, matchRates, 'VariableNames', ...
        {'FileName', 'MatchWithControl_percent'});
    writetable(T, fullfile(resultFolder, 'KeyMatchRates_vs_control.csv'));

    fig = figure('Visible','off');
    bar(matchRates);
    xticks(1:numFiles); xticklabels(allNames);
    ylabel('Match with control (%)');
    title('Recovered Key Match vs Reference (control)');
    saveas(fig, fullfile(resultFolder, 'KeyMatch_Bar_vs_control.png'));
    close(fig);

    disp(['✅ 기준 응답 "control" 기반으로 복원 및 저장 완료 → ' resultFolder]);
end

function bin = preprocessBinaryImage(img)
    if size(img,3) == 3
        img = rgb2gray(img);
    end
    img = im2double(img);
    bin = img > 0;
end

function [avgHD, avgEntropy, avgUniformity] = computeFOM(bitMatrix)
    [rowCount, colCount] = size(bitMatrix);
    hdVals = zeros(nchoosek(rowCount,2),1);
    idx = 1;
    for i = 1:rowCount
        for j = i+1:rowCount
            hdVals(idx) = sum(bitMatrix(i,:) ~= bitMatrix(j,:)) / colCount * 100;
            idx = idx + 1;
        end
    end

    entropies = zeros(rowCount,1);
    uniformities = zeros(rowCount,1);
    for i = 1:rowCount
        onesCount = sum(bitMatrix(i,:));
        p1 = onesCount / colCount;
        p0 = 1 - p1;
        if p0 > 0 && p1 > 0
            entropies(i) = - (p0*log2(p0) + p1*log2(p1));
        end
        uniformities(i) = p1 * 100;
    end

    avgHD = mean(hdVals);
    avgEntropy = mean(entropies);
    avgUniformity = mean(uniformities);
end
